# Supplementary material for: Transcriptional profiling of the stringent response mutant strain E. coli SR reveals enhanced robustness to large‐scale conditions
Source: Microb Biotechnol. 2020 Dec 26;14(3):993–1010. doi: 10.1111/1751-7915.13738 (PMC8085953; doi:10.1111/1751-7915.13738)
Supplement: Supplementary file 1 — Table S1. Long term changes STR 5min vs STR 0h. Table S2. Long term changes STR 28h vs STR 0h. Table S3. Short term changes PFR28h vs STR28h. Table S4. Short term changes PFR5min vs STR5min. [file MBT2-14-993-s001.xlsx]

## Sheet: Table S1
Table S1: Long term changes STR 5min vs STR 0h
DOWN WT	UP WT	UP SR	DOWN SR
argT cbl copA cueO ddpA ddpB ddpC ddpD ddpF ddpX glnA glnG glnH glnK glnL mepM nac pheL pliG yhdX ykgL ykgM ykgO yodB zinT znuA znuC	argF argI caiF carB gatA gatB gatD gatZ mglA ptsG sbp zntA	cspA gatA gatB mdtJ zntA	argT asnB cbl csiD cueO dapB ddpA ddpB ddpC ddpD ddpF ddpX gdhA glnA glnG glnK glnL lysC mepM mgtA nac pliG pmrD psiE rutA rutB trpL yhdY ykgM ykgO yneM ynfM zinT znuA znuC

## Sheet: Table S2
Table S2: Long term changes STR 28h vs STR 0h
DOWN WT	UP WT	UP SR	DOWN SR
cbl cycA ddpA ddpB ddpC ddpD ddpX feaR nac ydcS ydcT ydcV ynfM	serA yhjE	asnA gatA gatB gltB serA yhjE yjiY	cycA guaD ibpB rcsA tisB wcaD wcaE wcaF wza ydcS ydcT ydcV ygiL yjbE

## Sheet: Table S3
Table S3: Short term changes PFR28h vs STR28h
DOWN WT	UP WT	UP SR	DOWN SR
accC adeP adk aldA ampG apt argA argC argD argF argI aroA artJ artM asnS atpB atpE atpF atpH borD carA codB csgF cysC cysD cysI cysJ cysK cysP cysU cysW dppB dusB efeO efp epmC evgS fhuD fimC fimD fis flhD folC folD folK fruB fusA gatA gatB gatY gatZ ghrB ghxP glnB glyA gpt gsiD gsk gtrB gtrS guaB guaC hflD hsdS ilvC infA ispA ispE lpxH lpxT lysP lysS mcrB mcrC mepA mepM mepS metA metB metF metI …	amtB argT asnA asnB astA astB astC astD bhsA bolA bsmA bssR bssS cbl chaC csiD csrA cydA cydX cysQ ddpA ddpX dps fdhF fic glgS glnA glnG glnH glnK glnL glnP glnQ hisJ hspQ hypA ibpA insH1 iraP ldtA ldtD ldtE lhgO mntS mqsA mqsR mtr nac nagE nrdD osmE patA prpB psiE qmcA raiA relA rpoH rpoS rseA rtcB rutA rutB rutC rutD rutE sodC tomB treF trpC trpD trpE trpL uspB uspD uspG xdhA xylE ybgS ybiI ycg…	amtB argT aroH aroL asnA astA astC bamC bamE bhsA blr bsmA chaC cnu cohE cpxP crp ddpX dnaT dut endA fabA fdhF ftnB fur glcC glmU glnH glnK glnP glnQ glpA greB guaC higA hycA hycI hypA hypB iraP kdgK lexA marA mazE mazF mazG mdtI mdtJ mltA mqsA mqsR mtr nlpC patA priC proP prpB psiE pspG purM puuR raiA rpoH rpoS rsd rtcB rutA slyX sulA tatA tolQ tqsA trmJ trxC uspG yaeR yajD ybhQ ychH yciN yciS y…	adeP amn ampG argC argF aroA artJ astE bcp bcsG betA carA chaA chbR codB csgE csgF csiD cysC cysD cysJ cysK cysP cysU cysW dapB dctR ddpB ddpC ddpD dosC dppB dusB envZ evgS fecC fimD flhC folK gadW gdhA glgB glnL glrR glyA groS gsiA gsiB gsiD gspC gtrS hisF hisI hsdS ilvB ilvC ilvX katE leuA leuB lhgO lit lpxH lysC lysP lysS maa mcrB mcrC mepM metA metB metC metF metI metK metN metR mfd mmuP modF…

## Sheet: Table S4
Table S4: Short term changes PFR5min vs STR5min
DOWN WT	UP WT	UP SR	DOWN SR
accB accC aceE adeP adk ampG ansA apt argA argB argC argD argF argG argI argR artJ artM artQ asnS atpA atpB atpE atpF atpH atpI borD caiF carA carB codA codB cvpA cyoA cyoB cysC cysD cysI cysJ cysK cysM cysN cysP cysS cysU cysW cytR dacA dcm dctA dusB efeO efp epmC fimC fis flhC flhD flk folC folD folE folK fruB fusA gatA gatB gatY gatZ gcvH gcvT ghxP glnB gltX glyA gnsB gpt gsk gtrB gtrS guaA gu…	amtB argT asnA asnB astA astB astC astD bhsA blc bolA bssR bssS cbl chaC clpA csiD cutC cysQ ddpA ddpB ddpX dkgA dps dtpB fdhF gabD gcd gcl glgA glgP glgS glnA glnG glnH glnK glnL glnP glnQ glpD hchA hspQ hypA ibpA ldtA ldtD ldtE lhgO nac nrdD osmE otsB patA pepT prpB prpC psiE puuA qmcA raiA rpoE rpoH rpoS rtcB rutA rutB rutC rutD rutE rutF sodC sufA talA treF trpA trpB trpC trpD trpE trpL ugpB …	amtB argT aroH asnA asnB astA astC bamE bhsA chaC crp csiD cydA cydB ddpX fdhF glnA glnH glnK glnP glnQ guaC hycA hypA hypB insH1 iraP mazF mtr nac patA proP prpB psiE rlmD rpoH rtcB rutA tatA trpE trpL ybeD ydcY yhcB yhcN yhdX yjcB ynfM yqeB yqeC zraP	aldA ampG argC argF csgE cysU dctA evgS folK groS hsdS maa mcrB mcrC metA metB metF metI metN metR mmuP nagC opgC rbsA recG rpsU sdhC sdhD tnaC udk waaL ybdL ybgA yciW ydiH ydjO yedV yeiB yfjW yhiD yibQ yjgL yjhB yliE yliF ynjI
