# Supplementary material for: Transcriptional profiling of the stringent response mutant strain E. coli SR reveals enhanced robustness to large‐scale conditions
Source: Microb Biotechnol. 2020 Dec 26;14(3):993–1010. doi: 10.1111/1751-7915.13738 (PMC8085953; doi:10.1111/1751-7915.13738)
Supplement: Supplementary file 2 — Appendix S1. Supplementary Information. [file MBT2-14-993-s002.xlsx]

## Sheet: sample_description
sample_ID	process	location	sample_port	process_time	replicates	limitation	strain	system
1-WT-STR-0h	1	STR	S	0h	A	nlim-nstarv	MG1655	STR-PFR
2-WT-STR-5min	1	STR	S	5min	B	nlim-nstarv	MG1655	STR-PFR
3-WT-PFR5-5min	1	PFR	P5	5min	C	nlim-nstarv	MG1655	STR-PFR
4-WT-STR-28h	1	STR	S	28h	D	nlim-nstarv	MG1655	STR-PFR
5-WT-PFR5-28h	1	PFR	P5	28h	E	nlim-nstarv	MG1655	STR-PFR
6-SR-STR-0h	1	STR	S	0h	F	nlim-nstarv	SR	STR-PFR
7-SR-STR-5min	1	STR	S	5min	G	nlim-nstarv	SR	STR-PFR
8-SR-PFR5-5min	1	PFR	P5	5min	H	nlim-nstarv	SR	STR-PFR
9-SR-STR-28h	1	STR	S	28h	I	nlim-nstarv	SR	STR-PFR
10-SR-PFR5-28h	1	PFR	P5	28h	J	nlim-nstarv	SR	STR-PFR
11-WT-STR-0h	3	STR	S	0h	A	nlim-nstarv	MG1655	STR-PFR
12-WT-STR-5min	3	STR	S	5min	B	nlim-nstarv	MG1655	STR-PFR
13-WT-PFR5-5min	3	PFR	P5	5min	C	nlim-nstarv	MG1655	STR-PFR
14-WT-STR-28h	3	STR	S	28h	D	nlim-nstarv	MG1655	STR-PFR
15-WT-PFR5-28h	3	PFR	P5	28h	E	nlim-nstarv	MG1655	STR-PFR
16-SR-STR-0h	3	STR	S	0h	F	nlim-nstarv	SR	STR-PFR
17-SR-STR-5min	3	STR	S	5min	G	nlim-nstarv	SR	STR-PFR
18-SR-PFR5-5min	3	PFR	P5	5min	H	nlim-nstarv	SR	STR-PFR
19-SR-STR-28h	3	STR	S	28h	I	nlim-nstarv	SR	STR-PFR
20-SR-PFR5-28h	3	PFR	P5	28h	J	nlim-nstarv	SR	STR-PFR

## Sheet: Mapping statistics
Sample	Available Reads	Mapped Reads	% Mapped Reads	Uniquely Mapped Reads	% Uniquely Mapped Reads	Reads Mapped To Multiple Loci	% Reads Mapped To Multiple Loci	Reads Mapped To Genes	% Reads Mapped To Genes
1-WT-STR-0h	29524261	28820949	97.6179	25808348	89.5472	3012601	10.4528	23452091	79.4333
2-WT-STR-5min	30350306	29536534	97.3187	2.63095e+07	89.0744	3.22705e+06	10.9256	23420671	77.1678
3-WT-PFR5-5min	17042572	16532932	97.0096	14745125	89.1864	1787807	10.8136	13658660	80.1444
4-WT-STR-28h	25881734	2.52274e+07	97.472	2.26294e+07	89.7016	2598010	10.2984	20465087	79.0715
5-WT-PFR5-28h	26012229	2.51892e+07	96.8359	2.27754e+07	90.4173	2413809	9.58273	20988591	80.6874
6-SR-STR-0h	27517698	2.70975e+07	98.4729	2.49328e+07	92.0116	2164650	7.98838	22428433	81.5055
7-SR-STR-5min	29107675	2.87034e+07	98.611	26111461	90.97	2.59191e+06	9.02999	23287204	80.0037
8-SR-PFR5-5min	29614662	29080836	98.1974	2.63302e+07	90.5413	2.75066e+06	9.45868	23737474	80.1545
9-SR-STR-28h	28075346	2.65443e+07	94.5467	2.16547e+07	81.5794	4889636	18.4206	19429365	69.2044
10-SR-PFR5-28h	26793736	25687605	95.8717	2.21059e+07	86.0567	3.58169e+06	13.9433	19647019	73.3269
11-WT-STR-0h	26627997	2.56254e+07	96.235	2.19967e+07	85.8393	3628745	14.1607	20021962	75.1914
12-WT-STR-5min	29201868	28315871	96.966	2.47105e+07	87.2674	3.60535e+06	12.7326	22222003	76.0979
13-WT-PFR5-5min	24449293	2.34687e+07	95.9892	2.03825e+07	86.8499	3086165	13.1501	18849184	77.095
14-WT-STR-28h	27020208	2.60345e+07	96.3519	22616502	86.8713	3.41798e+06	13.1287	20419599	75.5716
15-WT-PFR5-28h	25129271	2.38944e+07	95.0859	20234408	84.6826	3.65999e+06	15.3174	18785649	74.756
16-SR-STR-0h	20622353	2.00708e+07	97.3257	1.77251e+07	88.3127	2345744	11.6873	15994895	77.561
17-SR-STR-5min	27696839	2.54984e+07	92.0625	18979968	74.4359	6.51842e+06	25.5641	17204611	62.1176
18-SR-PFR5-5min	24597120	2.33937e+07	95.1073	19596306	83.7676	3.79736e+06	16.2324	17723457	72.055
19-SR-STR-28h	31793208	29179646	91.7795	2.2482e+07	77.047	6.69762e+06	22.953	20243044	63.671
20-SR-PFR5-28h	31158179	29366111	94.2485	2.47457e+07	84.2662	4.62041e+06	15.7338	22150749	71.0913
Average	2.69108e+07	2.58634e+07	96.1553	2.1347e+07	86.4213	4.13778e+06	16.066	1.93615e+07	72.5208
1-WT-STR-0h			2-WT-STR-5min			3-WT-PFR5-5min
no_feature	590541		no_feature	545938		no_feature	319654
__ambiguous	2767871		__ambiguous	3398123		__ambiguous	1195738
__too_low_aQual	2142393		__too_low_aQual	2383759		__too_low_aQual	1441341
__not_aligned	571365		__not_aligned	601815		__not_aligned	427179
__alignment_not_unique	0		__alignment_not_unique	0		__alignment_not_unique	0
reads not mapped to genes	6072170			6929635			3383912
mapped to genes	23452091			23420671			13658660
4_WT_STR_28h			5-WT-PFR5-28h			6-SR-STR-0h
no_feature	481453		no_feature	499371		no_feature	601868
__ambiguous	2480863		__ambiguous	1766285		__ambiguous	2825230
__too_low_aQual	1916566		__too_low_aQual	2099978		__too_low_aQual	1367882
__not_aligned	537765		__not_aligned	658004		__not_aligned	294285
__alignment_not_unique	0		__alignment_not_unique	0		__alignment_not_unique	0
reads not mapped to genes	5416647			5023638			5089265
mapped to genes	20465087			20988591			22428433
7-SR-STR-5min			8-SR-PFR5-5min			9-SR-STR-28h
no_feature	665344		no_feature	643155		no_feature	472496
__ambiguous	3369162		__ambiguous	3030851		__ambiguous	2629214
__too_low_aQual	1482342		__too_low_aQual	1769909		__too_low_aQual	4246575
__not_aligned	303623		__not_aligned	433273		__not_aligned	1297696
__alignment_not_unique	0		__alignment_not_unique	0		__alignment_not_unique	0
reads not mapped to genes	5820471			5877188			8645981
mapped to genes	23287204			23737474			19429365
10-SR-PFR5-28h
no_feature	461333
__ambiguous	2600491
__too_low_aQual	3196697
__not_aligned	888196
__alignment_not_unique	0
reads not mapped to genes	7146717
mapped to genes	19647019
11-WT-STR-0h			12-WT-STR-5min			13-WT-PFR5-5min			14-WT-STR-28h			15-WT-PFR5-28h			16-SR-STR-0h			17-SR-STR-5min			18-SR-PFR5-5min			19-SR-STR-28h			20-SR-PFR5-28h
no_feature	497060		no_feature	545094		no_feature	421878		no_feature	476679		no_feature	459678		no_feature	420074		no_feature	501400		no_feature	488058		no_feature	503268		no_feature	558686
__ambiguous	2374310		__ambiguous	3025951		__ambiguous	1725540		__ambiguous	2524128		__ambiguous	1545664		__ambiguous	2040522		__ambiguous	2416465		__ambiguous	2253017		__ambiguous	2677922		__ambiguous	2754385
__too_low_aQual	2913098		__too_low_aQual	2672945		__too_low_aQual	2645217		__too_low_aQual	2795638		__too_low_aQual	3249739		__too_low_aQual	1711800		__too_low_aQual	5646574		__too_low_aQual	3115648		__too_low_aQual	6123709		__too_low_aQual	4143419
__not_aligned	821567		__not_aligned	735875		__not_aligned	807474		__not_aligned	804164		__not_aligned	1088541		__not_aligned	455062		__not_aligned	1927789		__not_aligned	1016940		__not_aligned	2245265		__not_aligned	1550940
__alignment_not_unique	0		__alignment_not_unique	0		__alignment_not_unique	0		__alignment_not_unique	0		__alignment_not_unique	0		__alignment_not_unique	0		__alignment_not_unique	0		__alignment_not_unique	0		__alignment_not_unique	0		__alignment_not_unique	0
reads not mapped to genes	6606035		reads not mapped to genes	6979865		reads not mapped to genes	5600109		reads not mapped to genes	6600609		reads not mapped to genes	6343622		reads not mapped to genes	4627458		reads not mapped to genes	10492228		reads not mapped to genes	6873663		reads not mapped to genes	11550164		reads not mapped to genes	9007430
mapped to genes	20021962		mapped to genes	22222003		mapped to genes	18849184		mapped to genes	20419599		mapped to genes	18785649		mapped to genes	15994895		mapped to genes	17204611		mapped to genes	17723457		mapped to genes	20243044		mapped to genes	22150749

## Sheet: raw_counts
Geneid	1_WT_STR_0h	2_WT_STR_5min	3_WT_PFR5_5min	4_WT_STR_28h	5_WT_PFR5_28h	6_SR_STR_0h	7_SR_STR_5min	8_SR_PFR5_5min	9_SR_STR_28h	10_SR_PFR5_28h	11_WT_STR_0h	12_WT_STR_5min	13_WT_PFR5_5min	14_WT_STR_28h	15_WT_PFR5_28h	16_SR_STR_0h	17_SR_STR_5min	18_SR_PFR5_5min	19_SR_STR_28h	20_SR_PFR5_28h
aaeA	486	413	289	376	483	460	474	558	372	663	446	392	416	437	468	357	393	425	380	748
aaeB	651	718	636	574	739	531	644	639	419	423	547	603	818	623	611	392	499	463	459	497
aaeR	1751	1505	1286	1529	1758	1415	1520	1698	1322	2534	1434	1465	1768	1528	1612	1089	1108	1289	1416	2863
aaeX	328	276	359	268	511	274	295	394	235	408	257	267	447	270	426	234	211	280	232	476
aas	2487	1985	1039	2045	1651	2835	2601	3514	2125	3049	2118	1957	1539	1948	1608	1788	1821	2679	2050	3583
aat	2018	1884	1174	1935	1606	1118	1463	1161	1362	1273	1774	1964	1486	1909	1503	859	1171	949	1547	1488
abgA	0	0	0	0	0	0	0	0	0	0	0	0	0	0	0	0	0	0	0	0
abgB	0	0	0	0	0	0	0	0	0	0	0	0	0	0	0	0	0	0	0	0
abgR	0	0	0	0	0	0	0	0	0	0	0	0	0	0	0	0	0	0	0	0
abgT	0	0	0	0	0	0	0	0	0	0	0	0	0	0	0	0	0	0	0	0
abrB	671	763	428	579	475	497	642	541	532	460	620	708	486	618	485	363	461	340	538	461
accA	5671	7028	2564	5583	3758	6125	7140	11299	5658	15044	4988	5497	3495	6111	3636	4807	5660	8779	7835	23663
accB	7246	8968	1735	7041	3211	6691	8178	8049	7343	8238	6157	7556	2440	7230	3299	4948	6045	6354	8477	10690
accC	20183	24197	3922	20458	7151	18375	24982	21155	20348	20518	17885	21930	6113	20755	7170	13241	19466	16454	22559	24263
accD	17157	19010	5711	16075	10464	20022	21010	30328	18077	41014	14439	18611	8167	15391	9212	12108	11982	20550	13926	35324
aceA	56734	46342	39524	49901	55787	49412	43777	31005	49018	26555	48277	43245	55171	51371	51613	34737	32311	23940	49872	29072
aceB	86720	69717	56734	74275	80259	72605	59433	57144	72739	64019	75635	64992	78170	75675	75689	53403	47251	45546	78231	75235
aceE	34489	44002	9444	33301	14863	27270	42341	46998	31707	21471	27100	42110	14549	32898	15717	18420	27970	33305	31289	21854
aceF	11623	14741	6330	11202	7829	6902	11808	13086	9622	6611	9241	12742	9011	11402	7797	4896	6515	9168	9645	7624
aceK	12423	11460	7482	10949	8391	9755	10612	6118	9907	4536	10721	10844	10163	10694	7894	7352	8302	4700	10579	4868
ackA	7688	10544	3121	8634	4574	7323	8902	10355	8915	8552	6465	10323	4356	8900	4637	4700	5991	7412	8299	9159
acnA	7284	5824	7286	6350	8941	4359	5255	4037	4977	5134	6049	5021	9915	6731	8586	3240	3829	3247	5493	5410
acnB	33595	37435	19459	38893	31136	27581	31533	33169	32097	42593	27300	35708	26727	38220	29471	18883	21203	23871	29734	37493
acpH	915	878	514	749	661	803	856	912	721	1388	762	819	707	768	540	585	640	673	815	1810
acpP	88196	86391	28537	75066	49899	109070	102715	103115	93033	86808	73730	82313	40652	75132	48330	75309	72015	77599	90060	101537
acpS	743	607	284	599	414	687	678	523	566	255	642	570	430	674	449	502	566	421	698	384
acpT	1298	1259	775	1143	934	1302	1517	2060	1143	2104	1141	1218	1055	1141	844	897	1143	1551	1210	2497
acrA	5230	5446	3864	5167	6280	7115	7173	10992	5321	7644	4584	4648	5358	5459	6032	5127	5746	8460	6482	10000
acrB	10789	9793	5895	10064	9232	10913	13304	10123	9078	5557	8722	9571	8207	9951	8511	6803	7199	6835	7517	4638
acrD	911	851	495	795	632	763	937	790	606	545	770	814	674	754	614	571	672	530	718	627
acrE	145	143	162	121	167	144	141	159	114	126	118	118	215	114	200	116	126	133	135	151
acrF	896	826	861	729	1094	757	757	780	572	591	766	801	1170	715	903	556	551	646	586	730
acrR	2805	2409	1611	2396	2585	2942	3302	3088	2538	2272	2490	2345	2121	2516	2411	2182	2674	2551	2818	3041
acrS	22	32	12	29	21	40	58	39	22	18	28	33	27	36	11	29	48	17	30	24
acrZ	3164	2770	1648	2660	2549	4240	4379	6048	2588	3976	2610	3107	2142	2146	2230	2949	2275	4103	2277	4507
acs	1153	1431	580	920	771	1184	2226	1127	1193	608	846	1202	860	971	804	745	1151	780	1053	650
actP	191	211	148	169	168	249	312	220	157	154	173	197	199	211	162	138	165	155	153	115
acuI	805	707	702	709	1001	696	701	899	520	814	668	707	1029	777	887	492	521	674	572	732
ada	850	935	960	786	1198	492	645	459	481	317	813	910	1292	797	1130	363	436	397	506	340
add	964	1223	1347	790	1847	851	1186	810	433	339	795	1188	1810	807	1783	494	619	638	412	282
adeD	793	1005	532	756	707	897	1105	969	829	756	675	1000	725	744	623	657	832	760	919	786
adeP	5507	6133	835	4893	991	9453	8482	4733	4813	1866	4562	6064	1224	4760	1018	6575	5693	3562	4691	2198
adeQ	100	86	85	94	98	75	92	75	71	40	80	103	104	81	90	56	67	51	60	47
adhE	31616	36042	12363	31410	18132	13762	19402	15634	24306	12396	26911	34384	17776	32163	17681	10325	15694	12417	26813	13920
adhP	7023	5322	4693	4395	6128	1837	2419	1947	1617	1156	5807	4688	6473	4528	5549	1413	1494	1527	1754	1187
adiA	880	945	626	814	815	627	826	727	543	454	679	888	862	783	745	457	611	537	560	531
adiC	402	347	362	383	518	129	202	171	112	141	348	338	421	383	451	130	130	137	182	167
adiY	229	178	107	280	356	142	108	99	72	66	242	148	136	321	310	103	123	96	92	111
adk	14306	15554	2149	14478	3855	20483	22056	24943	19095	12498	11776	14610	3120	14931	3793	12998	13873	17497	15269	10283
aegA	733	654	421	679	677	582	668	615	538	500	584	656	603	708	562	385	452	442	563	599
aer	556	535	351	504	538	637	751	930	502	856	494	456	471	505	476	404	526	630	523	985
aes	347	366	345	290	428	301	343	317	240	304	278	371	462	277	389	198	291	244	295	320
afuC	239	382	275	293	322	310	354	317	272	331	240	341	328	321	292	194	261	249	263	401
agaB	19	13	28	21	28	34	30	27	20	13	19	17	26	21	22	27	23	6	15	19
agaC	56	32	40	43	65	41	48	53	34	47	48	36	51	41	29	46	44	37	48	38
agaD	63	68	65	76	84	86	109	71	50	63	62	83	84	84	74	53	61	66	60	77
agaI	75	75	55	62	70	73	87	61	53	51	64	78	73	96	72	50	62	42	58	62
agaR	3551	3025	2344	2751	3541	3397	3638	4544	2396	4077	2949	2781	3102	2798	3130	2186	2151	3113	2255	3969
agaS	115	127	122	108	98	102	91	97	82	90	66	105	170	101	124	72	90	83	104	108
agaV	67	77	52	61	91	62	58	79	55	64	62	50	76	76	76	56	48	60	47	57
agp	1944	1812	1557	1857	2480	1202	1719	1448	1265	954	1712	1801	2232	1871	2225	966	1300	1098	1297	1147
agrA	186	226	103	165	124	199	270	231	158	119	130	227	129	135	81	151	200	172	169	122
agrB	2909	2506	1873	2302	3033	3123	3280	3352	2168	1904	2547	2663	2587	1967	2040	2425	2095	2402	2174	2298
ahpC	102448	78957	41365	91731	71819	95092	68394	56672	82535	72256	92540	74700	60345	94232	66525	69343	59039	46057	93251	87559
ahpF	18528	15568	7675	16009	11841	16203	14605	18302	15224	19057	15638	14524	10949	16117	11301	11168	10149	13119	14449	18956
ahr	3497	2806	2653	3181	4756	1356	1545	1524	1510	1414	2897	2558	3544	3069	4036	890	982	968	1344	1170
aidB	3174	1414	2544	1331	2192	511	569	752	233	357	2448	1343	3456	1352	2050	395	344	566	234	238
ais	466	364	150	153	124	303	285	306	100	129	445	332	208	168	115	176	226	342	128	181
alaA	6508	6300	3515	6968	5081	6935	4837	6350	7341	10189	5696	5822	4887	6903	4698	5180	3905	4710	7863	11445
alaC	2389	2068	1404	2046	2051	1798	1560	2129	1507	3317	1958	1658	1890	2298	2046	1291	1193	1563	1718	4317
alaE	294	348	199	320	370	511	936	454	172	300	243	301	224	330	336	308	708	356	173	325
alaS	22228	21203	5595	19394	10265	20965	23463	25843	18461	17647	17797	19967	8312	19260	10231	13064	12921	17845	14706	15308
alaT	13	10	1	11	0	10	23	11	7	0	7	10	0	9	2	4	5	6	7	0
alaU	114	71	4	71	21	140	186	151	92	45	103	107	15	71	19	81	202	119	120	72
alaV	569	495	27	348	78	644	902	813	550	332	466	499	44	361	58	542	768	643	645	410
alaW	1021	1065	219	968	299	1835	2508	1652	931	573	857	1412	303	939	382	1580	1931	1300	1004	861
alaX	117	113	20	112	30	144	262	124	82	33	96	108	38	95	36	109	177	92	96	62
aldA	1096	1973	494	1223	367	1413	3006	822	1414	621	956	1857	686	1290	418	962	2043	677	1302	596
aldB	312	257	207	225	210	176	227	258	122	129	212	255	250	222	177	127	168	168	162	143
alkA	317	286	213	259	293	167	267	311	146	256	230	278	325	229	282	100	118	176	107	147
alkB	251	260	187	270	280	164	192	104	164	65	254	237	255	265	202	119	151	77	127	85
allA	117	85	74	102	113	128	135	147	94	125	105	107	94	95	122	105	99	120	106	185
allB	206	191	203	161	261	176	158	148	117	112	161	177	282	153	245	117	125	135	106	119
allC	137	174	126	177	206	183	198	233	151	148	122	148	175	141	164	143	138	169	135	154
allD	70	86	46	81	31	79	98	96	55	85	50	80	59	67	47	50	66	71	66	76
allE	459	354	259	494	457	576	555	564	414	280	371	330	330	472	422	379	372	328	394	303
allR	5907	5075	6600	5198	8174	3774	4395	4634	3326	3899	4726	4566	8224	4957	7343	2761	3165	3367	3482	4969
allS	121	141	106	109	119	99	101	66	64	79	104	110	147	106	101	76	49	59	81	83
alpA	51	22	8	38	13	56	38	57	38	34	40	28	22	36	15	27	56	38	41	32
alr	1950	2501	603	2115	933	1871	2386	1658	1648	1135	1602	2084	871	2041	873	1345	1449	1212	1833	1265
alsA	146	180	154	154	165	151	173	191	134	118	165	203	213	143	136	104	152	128	141	155
alsB	181	217	83	194	142	209	248	177	200	110	139	177	138	215	139	162	174	139	176	144
alsC	80	87	54	74	86	68	101	71	76	61	79	86	94	89	75	53	71	50	67	88
alsE	94	99	56	95	116	77	71	88	62	84	108	75	90	73	78	57	64	63	87	91
alsK	318	292	235	222	313	239	255	252	175	208	226	276	327	242	280	162	184	184	209	165
alsR	1422	1406	437	1347	726	1661	1678	1664	1390	1348	1267	1356	587	1275	610	1239	1321	1145	1546	1496
alx	659	714	357	578	424	817	1101	858	707	584	513	728	474	551	373	573	710	625	664	525
amiA	2991	3227	1344	2985	1890	4540	4134	4374	3660	6610	2680	3069	1677	3104	1751	3236	3412	3399	4262	8304
amiB	2461	2112	1408	1891	2193	1763	2171	2489	1221	1345	1997	1910	1868	1917	1904	1303	1567	1972	1314	1538
amiC	2891	3256	898	2218	1540	2757	4025	3834	2431	3661	2267	3126	1210	2234	1372	1800	2157	2592	1978	3109
amiD	1960	1763	2167	1734	2867	1504	1764	1434	1363	1093	1656	1702	2920	1867	2564	1089	1298	1089	1486	1268
amn	6790	5157	3252	6873	4648	4359	4271	1868	5043	1087	5935	4974	4542	7041	4603	3270	3459	1595	5399	1298
ampC	563	621	237	536	293	639	667	694	454	493	463	540	319	539	337	419	388	532	402	520
ampD	597	465	364	503	505	456	426	554	449	948	500	513	422	572	577	272	289	483	465	954
ampE	967	894	781	795	900	648	791	961	685	1065	780	849	1019	816	704	393	424	642	495	681
ampG	1384	1646	236	1320	307	1526	2442	865	1493	389	1158	1658	334	1321	301	1105	1579	537	1465	449
ampH	1884	1558	577	1613	1220	1557	1368	1582	1298	2078	1608	1470	882	1658	1083	1132	1024	1202	1403	2324
amtB	5810	2168	12006	2654	19328	6182	3624	15916	3234	12295	4457	2101	15099	2643	17247	3592	1892	9623	2852	9181
amyA	7136	5534	3164	5255	4469	3860	4106	3085	3024	2239	6192	5135	4577	5501	4403	2645	2805	2473	2979	2222
anmK	601	508	346	543	609	682	632	1136	488	1054	485	488	532	582	530	459	499	877	510	1326
ansA	2717	2863	668	2489	1036	2793	3137	2765	2651	1716	2402	2642	948	2543	1022	1975	2412	2138	2942	2102
ansB	385	384	353	301	439	340	419	437	247	361	312	317	466	308	379	261	287	352	312	426
ansP	543	928	270	557	384	935	1144	695	689	330	456	752	366	582	363	712	819	444	725	389
apaG	1099	1186	693	1040	837	744	1072	576	743	341	911	1120	870	979	740	586	763	423	744	376
apaH	2083	2069	999	1647	1129	1142	1549	813	1471	610	1764	1946	1366	1649	957	833	996	569	1421	687
apbE	826	998	726	764	679	656	778	1044	681	1255	725	966	996	806	593	445	671	756	705	1549
aphA	383	401	268	380	408	450	532	630	446	846	323	404	395	465	396	295	408	504	407	921
appA	1764	1258	1110	1614	2065	437	389	530	274	573	1437	1260	1574	1498	1932	326	292	368	342	587
appY	3849	2336	815	3828	2335	2161	2150	1341	1746	1374	3225	1983	999	3421	1455	1576	1541	995	1985	1737
apt	4771	5633	525	4624	798	6099	6902	4640	5124	2389	3950	5467	670	4839	731	4200	4680	3254	4810	2624
aqpZ	757	673	730	625	998	687	801	705	430	582	594	685	889	607	770	479	484	430	410	417
araA	303	315	232	246	298	251	288	344	220	202	261	330	330	272	256	169	201	229	224	274
araB	217	228	222	184	276	162	168	180	132	177	207	203	239	168	226	90	142	121	147	159
araC	995	1165	963	1114	1705	1021	1309	1282	990	1495	836	1079	1246	1164	1517	686	856	904	955	1504
araD	82	69	41	65	69	57	66	74	44	65	72	64	71	74	43	49	53	58	48	64
araE	774	606	405	536	621	696	741	804	428	476	564	581	524	455	460	458	425	550	407	440
araF	121	104	80	96	105	117	143	150	67	103	98	125	104	114	108	66	92	107	80	117
araG	677	687	517	608	665	566	658	608	462	432	589	688	685	647	606	415	560	442	548	461
araH	725	696	406	609	578	527	747	570	516	603	596	639	511	625	584	373	481	464	486	616
araJ	1039	959	689	910	988	992	1090	1017	684	943	906	864	871	926	752	670	712	703	689	864
arcA	31995	23278	19518	19788	21504	17533	19192	19570	11543	18962	27889	20847	26764	20891	19494	13646	15034	15682	14250	23512
arcB	2093	1876	920	1750	988	1618	2078	1029	1508	626	1721	1937	1240	1859	994	1039	1393	755	1437	621
arcZ	92	42	38	53	42	112	82	78	67	32	82	64	30	55	38	94	45	61	56	39
arfA	135	132	99	113	152	114	205	241	97	111	108	123	132	145	175	88	154	268	126	153
arfB	520	457	343	429	431	411	435	375	332	423	424	449	459	409	392	289	332	303	374	447
argA	14526	31712	2526	12591	2880	19297	26518	10250	17965	8557	12487	29128	4650	12836	3362	13824	19480	8017	19397	9044
argB	2213	5508	635	1963	665	2195	3397	2253	2272	1698	1646	4557	923	1903	851	1347	1741	1534	1922	1234
argC	6666	15729	1125	6287	1198	8303	12334	4103	7839	3120	5495	14574	1864	6870	1500	5915	8290	3195	8170	3486
argD	3199	6597	646	2911	600	4530	5040	2791	4501	1898	2597	6068	997	2935	695	3321	3952	2100	4904	2122
argE	5393	8704	3286	4834	4817	6317	8004	5057	5911	5106	4667	8330	4677	4922	4511	4134	5100	3914	5321	4800
argF	3223	9431	592	3283	480	3212	7673	2490	4037	1490	2647	8738	787	3347	580	2335	4612	1762	3803	1700
argG	9769	23166	2804	9672	3732	13473	20575	11915	13889	7889	7299	22441	4494	9048	4088	8068	10628	8054	10831	6720
argH	4754	13081	3241	4730	2468	4579	8074	6749	4998	4729	3639	10500	4261	4633	2602	3148	4595	4478	4236	4224
argI	2572	7897	601	2523	490	3365	7362	2635	3320	1465	1960	7166	894	2668	624	2218	3959	1746	2767	1397
argK	77	82	92	72	90	75	95	78	52	90	86	77	117	71	85	52	54	51	54	80
argO	948	811	526	835	805	718	905	992	607	821	827	765	697	815	706	583	672	750	619	917
argP	3685	3134	2919	3552	5285	3307	2877	4595	3174	4857	3276	2956	4166	3575	4692	2461	2269	3489	3339	5819
argQ	751	2237	226	788	206	1226	2371	1759	981	457	660	1827	291	737	191	895	1495	1144	937	508
argR	5315	7548	1471	4274	2041	7876	8039	7916	6217	6695	4643	7147	2109	4342	1918	5746	6688	5979	6850	8242
argS	6352	7697	2183	5621	3672	7686	10093	12892	5214	5997	5227	7454	3295	5513	3695	4587	5497	9019	4218	5457
argT	31461	10901	70387	14978	168998	51528	15440	87192	28741	117784	28882	11127	96299	15992	147060	36249	11959	65319	30901	133362
argU	78	55	32	70	61	110	171	163	86	47	68	82	58	45	46	114	134	114	102	64
argV	1130	1719	135	1234	177	1674	2358	1888	1014	542	978	1614	203	1378	224	1107	1757	1435	1109	671
argW	105	105	65	76	59	150	194	121	81	60	95	103	64	74	55	91	110	99	112	79
argX	4110	4264	511	3543	775	5283	7335	4960	3471	1434	3582	4602	703	3386	793	4111	6049	3679	3867	2031
argY	3902	6126	514	3877	622	5634	8286	6252	3715	1809	3148	5640	695	3755	624	3885	5879	4418	3760	2193
argZ	1520	3153	313	1610	307	2233	3713	2803	1660	808	1302	2894	403	1573	307	1482	2582	2085	1592	842
ariR	172	80	59	122	173	98	95	58	66	57	164	69	89	120	127	67	71	49	98	79
arnA	2407	2064	977	1201	988	1105	1276	929	898	720	2143	2095	1360	1262	852	906	1042	753	875	771
arnB	2609	2101	1827	1059	1418	1234	1083	1075	618	597	2315	2041	2431	1023	1202	916	998	1042	632	707
arnC	950	777	336	424	289	332	369	159	226	85	822	738	470	397	280	304	342	140	265	96
arnD	617	555	232	296	246	319	400	318	218	196	468	503	361	292	207	237	277	245	189	177
arnE	80	52	65	51	85	28	46	36	44	66	57	68	94	53	84	32	22	17	20	69
arnF	190	153	147	134	197	251	139	184	175	274	150	132	183	164	182	150	119	150	165	269
arnT	623	468	395	371	601	340	399	270	234	224	482	454	473	374	521	249	302	266	248	291
aroA	7885	5483	1762	7618	2212	7656	5119	2878	6064	1765	6750	5248	2803	7713	2504	5059	2956	2404	5271	1708
aroB	7395	7506	3443	6128	4777	6230	8164	6555	5507	4308	5871	6892	4547	6148	4418	4098	4276	4210	4683	3827
aroC	7099	7827	2243	7205	4060	6844	7990	8074	7873	8284	6380	7268	3403	7628	3874	4810	6061	6156	8302	9452
aroD	2158	1474	951	2007	1739	1759	1283	1576	1274	1542	1873	1486	1390	1886	1657	1259	890	1198	1286	1702
aroE	437	412	234	446	325	363	473	427	289	274	344	332	349	427	288	251	224	269	234	261
aroF	10346	12906	5488	10385	7712	10998	11257	6495	7984	8397	8993	11898	7618	10735	7649	7782	9235	5131	8541	10018
aroG	19113	16653	4771	19467	8002	20642	20824	17135	19015	14319	16207	15839	6662	19950	7856	13638	12268	12567	17428	14858
aroH	6839	7903	4532	5443	8101	8791	7560	27146	8918	32564	6408	6960	6173	5749	7118	6283	6187	21019	10175	39566
aroK	7207	8115	2256	6410	3660	10236	10658	12679	6915	9034	5944	7442	3286	6331	3229	6516	6363	9357	6558	8698
aroL	4778	5460	3291	4047	4968	5520	5752	7315	5123	13662	4164	4978	4281	4141	4152	3901	4005	5439	5194	16084
aroM	1626	2098	830	1284	808	1493	2518	1873	1339	2138	1288	2049	1025	1291	679	1091	1748	1370	1358	2298
aroP	21559	18554	12704	18976	14136	24798	20010	12762	16359	10259	17629	17750	17633	18740	13237	15698	11162	9296	13299	9147
arpA	243	266	117	230	132	254	351	162	250	108	198	211	205	239	105	175	268	132	250	114
arrS	6821	4907	3078	2932	3673	797	850	1027	460	423	5835	4240	4073	2944	3032	652	689	991	640	459
arsB	249	242	234	220	298	209	222	238	190	213	194	214	273	226	240	133	149	180	177	202
arsC	281	253	194	230	305	216	206	184	199	291	189	223	277	259	261	139	163	176	182	248
arsR	154	187	93	131	177	187	218	342	156	309	147	170	116	142	150	158	154	253	174	406
artI	3291	4307	901	2809	1941	2277	3119	3209	2843	2684	2596	4340	1439	2881	2001	1410	1781	2305	2327	2281
artJ	10061	22470	2040	9406	1875	14565	18796	7323	18127	4506	8385	21593	3558	9428	2345	10100	13239	5450	17888	4496
artM	1797	2898	534	1782	593	1312	2455	1363	1594	757	1678	2723	771	1752	587	892	1571	981	1419	760
artP	4320	5804	1440	3869	2847	3448	5348	3527	3801	3332	3784	5574	2108	4007	2591	2532	3909	2801	3959	3751
artQ	1423	2168	370	1316	491	885	1615	994	1186	645	1160	2108	589	1223	495	599	930	648	920	484
ascB	486	493	398	413	518	383	467	497	263	332	350	411	585	406	466	253	268	272	265	299
ascF	645	663	576	580	818	574	599	658	495	520	547	567	774	582	680	433	547	516	511	628
ascG	333	394	183	291	278	464	493	659	338	619	272	339	233	351	266	282	281	409	327	629
asd	43024	25699	14195	38627	27694	47956	22867	27515	35601	29627	36316	24422	22035	40663	27372	33763	18218	22253	37490	31866
aslA	421	398	395	320	504	382	437	387	293	271	364	345	553	321	421	259	303	272	330	334
aslB	234	405	190	233	226	212	285	244	155	143	209	334	256	224	202	149	210	161	144	180
asmA	3388	3633	1710	2891	1833	3230	4298	2620	2463	1607	2705	3503	2423	2872	1898	1999	2373	1924	2225	1470
asnA	298	284	1152	587	8963	267	265	957	1022	4703	262	306	1356	595	6837	196	160	654	864	4278
asnB	20629	9792	76437	13448	176852	22314	8144	20117	21491	48032	18786	9620	101076	13582	150793	15862	5818	15446	21812	48670
asnC	650	623	381	475	773	616	545	566	525	645	490	634	517	570	694	407	411	410	494	679
asnS	33672	37717	7822	35562	12412	38066	42841	30860	34162	18565	29749	34786	11742	35335	11807	27615	31861	23354	36181	21098
asnT	816	826	109	673	203	1280	1631	1157	607	324	654	830	168	475	125	1007	735	677	530	440
asnU	38	25	354	18	82	54	31	16	10	4	64	51	453	34	133	13	43	41	47	18
asnV	29	24	34	28	27	27	40	33	21	23	26	35	51	20	27	19	37	28	33	19
asnW	129	175	24	154	24	262	329	219	104	81	112	176	24	124	31	207	207	201	123	82
aspA	3361	3126	1638	2553	2247	3234	4008	3034	2412	1826	2799	3054	2303	2518	1981	2337	3081	2311	2689	2090
aspC	14560	14886	5262	15299	11630	14541	15403	21288	13704	18112	12462	12252	8169	16393	11105	10732	11482	17036	17059	25166
aspS	7711	7806	3364	7301	5464	6019	8081	7876	5602	4789	6317	7494	4850	7145	5186	3837	4466	5510	4927	4498
aspT	54	48	6	40	10	63	49	37	24	4	53	36	13	13	9	49	25	20	24	10
aspU	164	120	23	94	36	171	180	157	62	18	144	115	46	73	63	111	92	104	69	37
aspV	625	424	141	440	257	688	945	720	357	199	536	477	218	376	222	487	648	540	366	278
asr	1122	752	442	546	693	1233	1437	1252	327	512	932	794	857	479	702	1031	1170	943	455	642
astA	2600	1830	21700	1614	23442	511	728	3328	953	5077	2109	1716	27825	1663	20388	395	456	2050	920	3997
astB	4375	3689	10912	3089	13181	1113	1357	864	1429	681	3675	3356	14049	3131	10082	852	862	725	1430	776
astC	11979	5229	101572	6075	180234	3806	3016	50292	5106	85207	10179	5334	132215	6355	147926	2619	1996	33726	4759	70230
astD	4584	4098	21997	3297	26727	1210	1572	2283	1664	2374	3888	3656	28997	3461	20416	911	980	1572	1703	2198
astE	1280	1139	1774	922	1738	376	429	206	425	127	994	1052	2195	996	1559	280	284	185	422	118
atoA	51	48	91	37	101	27	34	47	17	36	33	52	112	39	78	21	32	27	35	38
atoB	133	108	123	104	168	92	84	89	69	114	118	110	151	101	167	73	64	96	61	90
atoC	452	490	276	442	346	349	387	301	363	256	397	495	409	416	401	249	317	235	381	328
atoD	120	143	210	91	257	109	114	161	97	127	100	119	267	120	242	59	89	136	67	137
atoE	211	201	223	168	240	169	164	174	120	125	182	178	272	142	223	107	135	143	111	130
atoS	680	724	563	608	713	572	829	603	437	445	565	632	735	605	660	439	658	461	523	585
atpA	26530	39117	8775	28285	15175	36958	46136	48701	37095	30549	22201	36788	13167	28115	15170	25430	32166	34419	37796	31352
atpB	10647	14757	2543	10244	4161	14849	17919	17637	13402	11711	9071	13416	3566	10355	3913	10350	12246	12663	13578	13307
atpC	6164	7807	3927	6295	6147	8392	10164	10200	7151	7087	5275	7658	5340	6210	5391	5444	6888	7209	7007	6899
atpD	10712	13753	4959	10582	7694	13006	16350	18798	13580	11627	8182	14836	7090	9849	7377	7660	8259	11922	9632	8204
atpE	4783	6816	915	5164	1595	8489	9857	11636	7361	6530	3765	6251	1346	4815	1782	5947	6546	8064	7165	7658
atpF	5248	8791	1244	5399	1973	7566	9126	10367	7600	7679	4163	7229	1823	5700	2111	5439	6019	7589	8357	10196
atpG	8853	13180	3670	9453	5774	11065	14131	13955	11356	7796	7120	13099	5193	9253	5664	7188	8611	9725	9836	6237
atpH	4503	6785	1122	4992	1769	6186	7448	8504	5893	4822	3540	5784	1608	4422	1511	4571	4911	5905	6027	5770
atpI	3903	5844	759	3517	1471	6807	8789	7449	5541	5434	3238	5415	1157	3501	1294	4831	5447	5430	5132	6314
avtA	9581	9716	4068	9621	6319	9204	10354	8553	10699	8564	8156	9057	5644	10344	6225	6315	6906	6545	10381	8798
azoR	2737	2408	926	2722	1887	2278	2183	2211	2189	1853	2357	2332	1252	2879	1923	1613	1627	1578	2256	1985
azuC	5154	3316	2299	4011	3797	6215	6253	6331	2959	3825	4782	3505	3317	4228	5400	5223	5044	5645	4058	5634
bacA	700	830	498	678	567	901	942	948	568	571	583	754	612	590	493	550	439	587	471	497
baeR	643	591	338	582	550	543	582	585	451	446	537	592	497	606	501	357	385	423	390	450
baeS	467	463	306	371	405	396	375	419	275	335	445	411	406	373	402	260	260	312	315	361
bamA	19364	18655	9265	17410	14313	18479	20042	21319	15450	15417	16543	18026	13689	17146	13832	12071	13124	15795	14458	16556
bamB	3978	3403	1893	3140	2838	3114	3633	3978	2384	2634	3021	3298	2662	2849	2448	2029	2172	2638	2161	2612
bamC	10628	11281	5490	10121	8420	10231	12507	20975	9382	22286	8921	10334	7463	10179	7510	7077	8294	14975	9336	25669
bamD	13890	12910	3921	12459	6135	17103	16699	15239	13246	8829	11929	12322	5578	12890	5925	12557	13461	11543	14622	10300
bamE	9504	9007	5619	7660	9921	12710	9936	26372	9813	36351	8111	8550	7565	7790	9135	9294	8292	19027	10414	43592
barA	1904	2143	615	1923	904	2175	2687	1533	1798	1032	1715	1998	887	1895	1005	1475	1971	1124	1940	1199
basR	835	642	587	528	718	486	489	492	325	530	651	673	778	455	646	339	323	298	312	481
basS	993	1032	763	676	670	611	728	526	518	534	848	953	1126	738	606	456	548	435	567	623
bax	4938	5935	2463	4203	2594	8724	12157	8844	6819	4499	4419	5580	3243	4560	2408	6205	9842	6927	7654	5668
bcp	9732	7894	2285	10186	4147	10193	9242	6395	9338	3388	8706	7488	3319	10648	4104	7628	8319	5048	10479	4188
bcr	1884	1919	790	1593	1033	1450	2183	1277	1189	776	1504	1788	1092	1574	872	1035	1482	917	1306	955
bcsA	462	509	347	436	283	495	617	422	351	270	378	475	420	441	307	321	370	307	361	309
bcsB	668	654	371	650	572	556	696	537	493	425	550	616	601	609	541	423	477	435	547	498
bcsC	1538	1369	1102	1218	1465	1099	1279	1078	906	782	1329	1236	1546	1238	1498	777	866	836	963	777
bcsE	4851	3801	2954	4108	5359	4585	4431	3306	3530	2162	4107	3481	4173	4361	4999	3271	3271	2471	3657	2439
bcsF	40	31	14	36	23	28	36	18	28	6	38	23	27	55	38	34	22	14	24	14
bcsG	1460	996	491	1140	771	1332	1138	549	896	264	1196	937	701	1149	745	929	808	474	926	293
bcsZ	171	136	129	130	163	100	152	121	94	94	117	145	176	142	122	91	88	92	105	124
bdcA	391	380	221	320	372	369	434	444	300	417	321	336	339	341	340	233	346	318	368	525
bdcR	604	591	325	557	482	602	750	579	602	407	539	514	430	575	468	447	548	444	633	454
bdm	173	174	59	142	187	364	592	573	198	131	169	153	126	145	192	254	448	423	197	161
bepA	5096	3927	3226	4454	5303	4530	4070	4117	3403	2897	4703	3688	4479	4661	5100	3226	2861	3275	3711	3240
betA	785	883	335	850	401	749	900	349	915	263	676	800	485	841	350	461	602	288	965	310
betB	2299	2145	1530	2223	2086	2177	2275	1802	2430	2538	1994	1874	2221	2297	1925	1565	1772	1355	2591	2732
betI	1419	1362	1153	1456	1883	1718	1787	2162	1743	3303	1253	1231	1567	1546	1759	1216	1467	1497	1902	3904
betT	1347	1205	818	1096	1245	1816	2156	2391	1438	2326	1079	1138	1121	1133	1067	1196	1070	1475	1173	2043
bfd	1129	828	485	784	736	637	768	585	847	575	818	833	549	768	897	462	501	469	830	687
bfr	6507	5075	4608	4586	7111	4863	4870	3645	2691	1690	4998	4653	6361	4549	6895	2781	2455	2636	2145	1417
bglA	2250	1791	1208	1886	1841	2095	1733	2237	1677	1942	1792	1712	1697	1811	1868	1225	904	1542	1399	1695
bglB	48	81	34	47	50	78	77	76	54	44	52	80	62	66	45	49	37	48	50	52
bglF	1719	2070	839	1768	1045	2355	3271	1944	2333	1177	1532	1973	1046	1847	995	1753	2636	1518	2416	1498
bglG	42	45	25	41	27	50	49	41	29	26	36	32	29	41	23	45	58	35	26	23
bglH	97	112	94	110	115	118	149	162	88	97	102	91	150	84	111	119	111	112	93	137
bglJ	575	494	310	564	355	276	305	192	345	162	474	424	370	590	350	220	258	165	361	241
bglX	2695	2804	1610	2672	2512	2944	3520	4229	2828	3351	2246	2524	2279	2662	2230	2050	2405	3073	3048	4089
bhsA	933	643	1542	1420	4770	1296	924	2590	1681	6799	824	632	1948	1478	4561	929	767	2136	1889	8610
bioA	2436	3307	1005	2485	1522	1850	3059	1961	2056	1598	2146	2963	1482	2455	1410	1278	2039	1375	2136	1655
bioB	1826	1747	635	1678	1067	1209	1409	1076	1243	973	1423	1370	855	1851	1191	835	810	842	1366	1303
bioC	1380	1253	468	1379	542	827	1102	692	863	508	1163	1141	575	1337	555	640	760	534	973	546
bioD	1677	1427	427	1756	716	1062	1153	752	1216	819	1507	1380	691	1685	701	737	836	598	1342	864
bioF	2471	2334	817	2313	957	1171	1860	1028	1518	717	2076	2031	1151	2398	944	909	1211	750	1665	801
bioH	487	506	360	437	533	479	571	817	407	711	386	470	488	418	422	300	320	513	325	639
birA	531	486	250	430	295	460	590	399	285	178	420	476	348	418	320	296	309	238	261	139
bisC	2229	2058	1393	1977	1957	1810	2010	2320	1634	2095	1882	1917	1895	2028	1899	1296	1390	1699	1653	2207
blc	1257	889	1694	949	2233	955	923	893	924	1067	1131	863	2351	1018	2112	831	789	737	1055	1258
blr	1632	1527	491	1061	754	1854	2166	4686	1222	4908	1364	1445	633	1012	623	1468	1453	3198	1152	5498
bluF	1050	924	516	949	574	1191	1659	751	1224	643	929	868	716	975	566	837	1410	667	1386	840
bluR	3322	3460	2157	3184	2717	2763	3617	3510	2681	3640	2679	3100	2811	3042	2616	2028	2467	2349	2548	3654
bolA	9170	6625	23928	7428	36796	6573	5736	5409	4320	7544	7923	6307	31563	7476	28014	5119	4712	3977	4743	9152
borD	1202	993	101	1601	237	6075	2597	2981	7198	4009	1074	1012	190	1813	283	4387	2386	2440	8007	5253
brnQ	2818	3194	1327	2864	2426	2893	3498	3396	2552	3725	2373	2983	1761	2629	2013	2056	2203	2402	2607	4238
bsmA	808	627	1143	558	2047	638	717	1115	527	1405	726	635	1467	651	1664	476	571	812	596	1690
bssR	2014	1489	2731	1420	3978	692	741	762	416	576	1757	1399	3559	1423	3282	560	678	645	530	647
bssS	2825	2629	7391	2135	10436	2472	2946	2408	1315	2385	2325	2504	9461	2277	9765	1804	2252	2040	1633	3150
btuB	1633	1814	716	1856	1105	2416	2447	2754	1730	2192	1349	1643	1030	1833	1073	1526	1354	1951	1588	1894
btuC	845	1037	516	806	629	884	1242	1304	870	1534	771	1110	639	776	563	644	771	935	833	1785
btuD	1566	1504	743	1641	918	1061	1537	950	1240	745	1356	1416	911	1588	828	781	1001	722	1221	884
btuE	2698	2274	1197	2809	2381	2414	2448	2320	2401	1913	2250	2152	1666	2719	2083	1768	1748	1709	2418	2038
btuF	584	736	154	588	193	470	837	396	535	280	503	643	240	548	220	371	621	354	663	312
btuR	393	349	224	363	304	244	363	202	286	139	319	410	294	322	265	192	154	171	245	136
cadA	376	426	231	317	269	410	449	429	290	386	316	372	292	342	305	278	348	342	292	485
cadB	62	36	67	55	54	57	58	57	42	44	41	43	71	47	57	34	33	42	40	56
cadC	338	330	239	246	377	377	513	361	274	152	280	303	270	274	274	268	446	203	278	182
caiA	382	514	320	313	454	380	494	557	352	472	305	394	457	363	364	245	272	379	255	448
caiB	192	204	219	153	233	116	154	149	135	158	134	197	257	179	221	98	117	105	139	202
caiC	313	342	174	293	258	344	394	307	296	199	249	336	272	282	290	205	290	210	267	224
caiD	18	26	13	16	8	21	21	21	13	8	18	20	18	22	8	17	18	16	10	9
caiE	55	91	46	58	56	69	99	99	49	49	48	89	74	57	50	43	80	61	36	59
caiF	297	886	119	293	164	592	1054	761	498	547	284	780	166	355	158	401	679	576	518	593
caiT	83	103	65	66	76	64	56	52	46	45	58	80	82	58	69	37	47	46	55	68
can	31697	28543	8696	29574	14677	31953	28376	34290	27915	30235	28179	26714	12763	30868	14994	23708	24947	27689	32158	37636
carA	11505	28874	695	11763	887	13175	22924	9722	12747	4332	8906	24975	1022	12001	1372	8795	14102	6821	12668	4687
carB	21808	60751	7792	23186	9030	24394	40849	26727	26922	16077	16696	51439	11204	24251	10992	16838	26603	19089	28547	18491
casA	72	58	51	57	59	94	76	72	65	43	59	51	70	55	53	54	49	43	79	72
casB	30	31	14	28	31	51	36	46	44	28	39	34	18	39	34	47	41	26	53	41
casC	222	250	158	239	234	356	337	271	282	230	196	262	229	252	214	274	261	191	248	233
casD	206	167	140	191	231	216	251	181	179	158	147	189	213	207	259	193	183	138	192	168
casE	144	150	108	148	136	189	159	158	117	119	121	111	138	161	135	145	145	95	152	142
cbdA	1417	1013	834	1163	1562	263	262	374	167	222	1070	899	1129	1191	1447	208	195	330	215	227
cbdB	2214	1424	1180	1994	1836	302	330	360	191	298	1738	1397	1590	1876	1771	236	242	257	275	211
cbdX	64	55	44	70	73	26	20	23	18	22	90	47	58	81	76	18	11	22	17	30
cbeA	136	121	135	112	187	134	139	152	79	109	99	108	193	91	190	63	78	97	88	136
cbl	17670	6197	39170	4526	30023	12905	3646	5749	8002	7014	14872	6092	50047	4786	25462	9662	3149	4849	8895	7686
cbpA	19925	11557	13120	11109	15833	4165	4041	4270	4310	3792	17003	11121	18721	11137	15384	3508	3828	3991	5115	4438
cbpM	4731	2921	4093	2776	4901	914	997	845	950	770	4145	2736	5592	2559	3757	715	788	741	1080	833
cbrA	286	314	177	243	298	254	241	266	180	211	260	275	299	246	259	161	171	203	162	298
cbrB	368	393	215	319	364	394	486	460	305	473	318	371	246	309	356	299	354	390	323	572
cbrC	446	367	304	349	517	452	529	559	374	563	342	367	387	369	460	358	370	420	363	625
cbtA	250	220	148	242	219	256	373	346	176	148	198	237	217	232	230	221	291	259	200	194
cca	4129	3909	2887	3154	3393	2709	3464	3530	2543	3948	3398	3427	3814	3401	3016	1952	2426	2603	2694	4528
ccmA	512	477	302	424	504	466	630	776	356	796	437	410	401	397	388	402	519	568	406	923
ccmB	207	177	66	154	67	185	243	152	146	45	173	181	64	166	72	128	164	106	134	48
ccmC	267	279	70	229	103	244	365	274	187	119	173	252	91	205	98	153	140	197	128	106
ccmD	18	22	10	19	18	18	33	28	15	21	17	26	5	21	16	14	16	15	12	5
ccmE	212	191	76	189	94	99	177	149	134	82	182	178	77	156	93	67	123	87	106	94
ccmF	163	125	46	114	77	116	165	130	91	49	95	110	75	98	65	81	65	61	71	45
ccmH	563	574	335	428	423	566	699	741	438	503	468	467	499	421	357	362	383	500	372	390
cdaR	393	388	284	316	407	274	327	348	122	143	329	377	398	344	378	165	167	221	103	120
cdd	1858	1724	922	1409	1507	1159	1565	1796	679	1483	1556	1620	1397	1555	1400	882	1210	1435	964	1878
cdh	507	586	188	499	310	706	691	837	666	689	376	532	284	475	291	514	464	563	594	733
cdsA	1508	1580	709	1373	965	1414	2014	1696	1196	879	1338	1593	895	1226	881	1004	1252	1153	1141	916
cedA	387	476	175	401	308	402	593	594	453	908	365	397	260	418	288	330	459	475	529	1125
cfa	48412	34596	26925	29478	39859	17153	16358	19868	13258	19003	40021	33000	36887	28638	36009	12219	10499	14768	12819	18930
chaA	3264	2970	1118	2968	1568	8884	6342	5176	6445	2489	2903	2767	1690	3110	1488	6004	4677	3790	6269	2684
chaB	764	461	559	606	993	629	602	514	403	374	704	394	769	600	943	455	452	417	442	393
chaC	3233	1253	4018	1208	5535	2762	1297	5477	1218	4082	2567	1190	5286	1294	5253	1783	829	3572	1168	3896
chbA	67	75	35	68	61	60	84	47	63	44	50	43	59	64	53	33	53	44	53	46
chbB	574	504	453	489	946	723	685	968	538	796	487	474	639	521	804	542	628	859	657	997
chbC	302	290	231	324	409	299	399	317	268	145	252	314	306	360	376	235	280	199	227	164
chbF	193	215	146	176	224	186	193	286	158	288	159	195	162	194	214	147	190	174	168	288
chbG	516	516	362	445	545	415	497	635	344	790	436	496	464	446	471	277	258	430	284	601
chbR	343	268	228	322	322	220	310	94	166	55	259	222	332	325	262	130	193	95	220	67
cheA	199	210	133	174	194	152	157	184	131	97	162	215	218	174	178	97	118	131	118	118
cheB	29	25	18	18	32	19	24	25	13	19	27	17	19	25	23	11	7	12	13	9
cheR	51	51	44	52	81	29	58	61	28	45	45	59	88	48	59	40	31	45	55	58
cheW	117	90	67	102	90	80	80	81	56	41	80	108	121	105	82	50	54	53	47	31
cheY	29	17	17	18	22	12	21	34	13	20	15	13	19	18	31	9	6	15	7	10
cheZ	83	76	70	95	137	69	79	111	54	97	79	80	106	61	118	45	37	80	38	94
chiA	1659	1648	1413	1375	1762	1556	1822	1525	1154	965	1338	1589	1868	1365	1537	1110	1240	1130	1100	1008
chiP	176	186	113	166	163	185	234	185	141	132	142	166	153	135	146	139	199	121	135	159
chiQ	290	318	211	204	324	257	364	316	209	177	212	287	284	245	245	215	297	258	229	244
chiX	61	37	25	34	44	42	59	56	33	33	51	34	46	38	36	43	45	33	28	40
cho	813	930	434	771	579	814	1095	1079	705	1545	715	854	571	822	483	590	772	849	779	2015
chpB	84	103	58	77	68	74	78	114	70	74	74	117	92	91	105	62	77	90	71	89
chpS	76	50	88	75	140	48	63	81	38	90	63	53	126	56	143	42	37	58	39	99
chrR	5203	3644	2081	2671	2722	3843	3078	3024	2575	2465	4751	3603	3107	2691	2428	2964	2663	2439	2988	3057
cirA	917	905	699	849	839	768	921	750	979	656	745	864	830	819	746	542	624	602	1111	781
citA	353	415	261	278	326	283	417	383	294	308	295	371	299	325	299	197	223	220	226	305
citB	414	390	206	393	352	341	396	509	306	608	318	377	287	394	322	272	296	436	321	697
citC	122	197	220	129	165	119	204	141	128	91	107	203	259	135	145	114	127	104	144	81
citD	1	0	5	2	2	4	1	4	2	2	3	3	1	0	4	0	2	0	1	3
citE	51	58	55	45	59	43	56	45	20	33	37	35	54	51	68	23	34	33	35	47
citF	69	56	55	51	62	46	74	51	48	44	64	48	74	55	46	26	38	50	48	35
citG	135	115	88	100	114	125	121	121	70	95	131	90	102	107	103	88	95	98	89	95
citT	253	263	188	203	248	251	255	246	187	196	185	243	269	192	228	156	163	160	149	204
citX	89	78	58	69	81	110	116	130	46	37	80	57	64	53	52	69	65	81	55	52
clcA	2293	1505	1609	1590	2326	2220	1793	1512	1693	1413	1901	1410	2128	1559	2155	1543	1204	1282	1622	1555
clcB	569	673	295	488	314	500	585	630	344	711	482	631	339	532	295	339	458	474	358	803
clpA	11981	9849	18436	12437	26257	9424	9460	10886	6070	7662	10154	8026	23905	12682	22189	6909	6452	7839	7170	9089
clpB	16564	15284	23230	15537	38512	10161	8325	8739	11094	8572	13765	14656	30337	15093	32375	6565	5152	6367	8891	7214
clpP	13340	12900	13122	12430	22948	11890	11148	19122	13376	30495	11391	11686	17650	12498	20004	8687	8631	14091	14406	34248
clpS	2753	2099	1956	1870	2529	1931	1815	2240	1309	1379	2139	1917	2627	1756	2685	1382	1321	1719	1277	1603
clpX	25181	22638	24202	22821	38095	20771	22520	30335	22111	41036	21600	20680	32486	22849	31361	15166	16188	22349	23559	46231
clsA	4108	3473	3546	3703	5452	3391	3407	4430	3233	5815	3558	3145	4953	3830	5031	2495	2410	3354	3571	6846
clsB	1100	842	1134	893	1249	513	692	359	501	252	918	775	1519	852	1105	388	550	303	588	276
clsC	836	720	544	646	688	587	768	494	502	346	690	683	677	701	580	420	506	368	489	391
cmk	13141	15794	4057	11077	5767	16094	19088	19372	11602	12961	11227	15036	5555	11607	5591	11484	16167	14786	13408	14918
cmoA	1489	1715	966	1548	1276	1424	1748	1959	1188	1914	1349	1668	1249	1574	1310	963	1287	1480	1258	2091
cmoB	873	1125	429	921	645	745	1004	835	658	701	751	896	612	950	567	534	641	614	739	875
cmtA	50	40	24	28	42	26	44	37	27	25	28	24	38	27	24	15	21	30	20	15
cmtB	16	14	15	10	4	17	26	26	14	21	7	18	14	18	10	4	25	32	15	18
cnu	3565	1754	722	1206	848	1009	983	2312	637	2404	3121	1696	952	1088	635	780	910	2063	763	3113
coaA	2867	2523	806	2615	1526	3248	3523	2278	2804	1371	2436	2584	1132	2714	1472	2259	2851	1758	3057	1793
coaD	801	1031	361	791	569	1108	1043	1457	775	1315	704	922	440	739	442	751	721	920	801	1464
coaE	2228	2229	1471	1848	2426	2811	2687	4985	2206	4475	1918	2109	2019	2053	2100	1973	2185	3863	2506	5706
cobB	1728	1730	899	1733	1603	1271	1507	1027	1505	818	1360	1653	1251	1858	1503	871	667	744	1127	657
cobC	486	528	174	453	233	343	457	194	327	116	464	534	263	474	237	233	339	179	342	147
cobS	62	51	23	54	42	57	76	90	46	58	46	56	45	56	46	33	30	54	28	41
cobT	448	390	274	358	409	331	450	377	253	251	341	297	358	405	365	231	252	253	264	269
cobU	188	140	128	125	176	202	175	304	109	205	141	145	181	159	209	124	116	225	89	218
codA	22551	37432	2357	10027	2434	25132	32577	25223	14029	9115	18183	34839	4516	10279	4096	16285	19905	18342	13251	8318
codB	16497	28231	728	6794	483	14920	23284	7794	9870	1222	12762	25606	1183	6657	946	10001	12635	5686	8164	1383
cof	1744	1480	1321	1390	1884	1343	1351	1533	973	1703	1502	1530	1803	1391	1807	974	988	1209	1029	1788
cohE	2470	2335	1734	2142	2383	2807	2798	3841	1949	5002	2178	2208	2345	2237	2226	2107	2105	2865	2112	5825
copA	34481	13131	11476	24120	25250	24224	12388	12570	17793	21379	27972	12493	17029	24883	24783	16127	8836	9884	17226	20733
corA	1628	1594	863	1339	1163	1688	1549	2555	950	1487	1311	1836	1197	1263	1109	1076	830	1633	824	1027
cpdA	2580	2569	1509	2269	2269	2332	2455	3887	2027	4657	2082	2268	2044	2178	1975	1531	1875	2737	2200	5865
cpdB	1414	1493	632	1388	1027	1623	1745	1720	1545	1624	1149	1358	927	1277	1014	1061	1092	1226	1448	1720
cpsB	82	73	70	85	101	145	163	169	48	72	86	84	83	76	84	108	115	131	74	83
cpsG	174	150	94	128	138	244	312	282	111	106	141	168	121	165	132	175	214	210	111	112
cptA	668	814	398	643	420	626	809	895	687	1086	536	811	500	626	406	414	543	598	565	1166
cpxA	4894	4793	2597	3728	2464	3661	4409	2988	3873	1925	4032	4353	3305	3705	2179	2465	2742	2116	3511	1808
cpxP	10787	9380	10444	8018	17143	19406	13098	19051	10821	28692	9121	8843	13625	8137	15628	13690	10899	14207	11955	33646
cpxR	4255	3668	2913	3468	4724	4588	3666	5417	3608	5411	3875	3514	3928	3375	4478	2933	2368	4069	3233	5043
cra	3078	2907	1268	2759	2265	3205	3282	4356	2437	4714	2458	2542	1916	2835	2106	1995	1870	3048	2316	4396
creA	455	362	215	436	332	729	529	1003	420	885	365	346	307	342	281	455	270	699	362	791
creB	156	148	117	157	153	159	223	336	116	235	164	164	148	168	145	133	122	167	112	183
creC	822	728	552	759	640	663	667	498	549	402	671	640	671	747	666	517	507	370	629	444
creD	250	296	223	193	194	211	268	233	158	159	247	269	305	207	189	169	181	205	178	175
crfC	400	316	294	371	512	394	428	380	354	246	288	294	418	389	393	256	305	282	380	306
croE	414	272	324	290	479	281	275	326	189	179	310	313	414	280	488	213	264	234	237	267
crp	17234	15480	13719	15702	26117	22898	17420	49731	19110	67852	15235	14742	19247	16803	24560	16175	14719	38595	21001	86429
crr	19151	16685	12922	17565	20238	20135	20519	18032	17846	14172	15853	16107	17620	16345	16403	13202	11966	11973	15249	13143
csdA	2522	2918	1322	2303	1819	2357	3043	3183	2308	3964	2160	2657	1757	2403	1682	1620	2285	2409	2597	4149
csdE	758	777	502	752	619	721	792	865	674	859	632	749	723	755	613	495	618	666	726	1040
csgA	241	208	231	197	338	216	177	179	121	136	206	163	316	189	318	165	142	142	126	144
csgB	9	12	11	14	16	9	13	14	7	5	14	11	15	18	13	9	9	8	5	6
csgC	40	37	44	43	35	40	41	52	25	17	28	27	41	36	40	20	39	37	34	39
csgD	3135	1410	1574	3759	4014	1461	1034	871	1096	922	2779	1399	2180	3903	3513	1174	922	819	1408	1122
csgE	604	282	151	877	344	299	189	45	230	30	576	283	218	852	310	192	182	57	294	42
csgF	431	202	57	752	190	212	150	59	194	58	428	209	117	742	225	129	117	52	188	66
csgG	1733	933	404	2271	984	775	728	502	607	392	1481	872	667	2358	969	530	506	376	703	362
csiD	3163	2488	27320	2386	17434	1815	630	1726	1929	651	2870	2524	35793	2423	16566	1391	478	1446	2205	690
csiE	1378	1262	2274	1205	2551	578	729	504	631	355	1346	1212	2957	1211	2316	406	600	427	874	448
csiR	588	535	492	378	393	438	372	367	211	282	433	460	634	357	347	286	222	225	193	255
cspA	20606	39141	11097	23203	10722	33154	93393	73446	69225	46960	17919	36671	15119	25104	9994	23519	80051	65013	74664	58540
cspB	607	1524	1155	738	1084	1042	2673	4435	1488	2927	560	1357	1512	699	738	749	2016	3490	1554	3685
cspC	32835	25931	10497	21105	9996	40550	34784	39591	22354	26400	28563	26160	15045	21022	11508	30314	28741	30671	26480	35760
cspD	18238	14351	16395	13287	27105	12074	14116	20292	9766	18233	15927	13930	22618	13519	24628	9526	11906	15304	11660	23934
cspE	61169	72846	35941	62506	49822	84383	116007	140126	84380	148217	52854	71243	47195	63973	48991	61922	97416	110647	91300	197265
cspF	413	560	201	402	265	597	1328	1109	501	632	366	599	274	429	248	396	1046	824	604	784
cspG	481	1082	759	603	818	1003	2491	4337	1404	2734	409	990	1027	561	659	710	2089	3595	1472	3381
cspH	108	140	77	128	122	156	400	379	160	185	87	138	97	112	112	127	295	335	159	286
cspI	139	166	198	78	111	222	273	221	108	102	144	150	240	60	87	156	209	188	147	140
csrA	14009	10391	17281	10259	27900	15007	12123	21220	10341	14341	11249	10247	22540	10571	25691	10566	9907	16463	10797	18290
csrB	15449	12803	7418	13628	17927	15252	18101	16216	12962	10657	10965	11937	9949	12996	19779	8472	7180	11299	8894	9137
csrC	114448	82045	71913	112021	177197	71207	61467	63457	61727	61247	92885	91659	96183	106275	182320	50171	43397	46135	53686	65362
csrD	4417	3864	4146	3580	4991	4618	4732	4719	3746	5437	3998	3633	5524	3780	4471	3182	3560	3715	4102	6068
cstA	876	956	680	793	921	787	1182	1055	646	795	672	842	905	746	837	502	709	729	646	806
cueO	3202	857	621	2191	1513	3066	1124	1381	1879	3048	2390	808	956	2218	1529	1916	631	1040	1613	2269
cueR	1943	1654	1946	1143	1392	833	831	1131	626	1229	1475	1542	2449	1123	1384	539	514	754	622	1112
curA	1261	901	837	996	971	689	793	651	504	358	933	908	1168	959	971	473	515	464	482	337
cusA	399	366	247	315	352	344	408	395	272	223	369	334	358	323	280	226	265	261	262	242
cusB	118	123	96	145	128	142	141	165	127	140	101	127	100	129	131	101	121	114	138	156
cusC	137	149	137	204	206	201	253	249	168	203	157	165	161	170	228	159	218	186	181	203
cusF	29	35	26	44	48	57	60	54	44	32	22	41	40	42	63	33	50	49	51	48
cusR	550	640	181	443	268	550	564	725	460	778	455	496	238	427	239	386	412	507	490	1031
cusS	1196	1295	378	972	483	923	1314	650	914	418	1066	1134	530	1059	454	660	1070	521	935	530
cutA	520	416	261	397	449	497	396	596	389	592	398	392	364	451	465	349	270	462	420	747
cutC	5227	4157	7700	3723	6684	4449	4314	3749	3275	3253	4475	4205	9639	3630	5723	3287	3416	2884	3598	3765
cvpA	3560	4982	408	2919	480	4666	6168	5814	4435	4020	2700	6012	551	2449	447	2204	2143	3016	1936	1793
cvrA	2117	2225	712	1930	971	1631	2416	1850	1652	1976	1768	2010	974	1874	1004	1073	1396	1225	1471	1779
cyaA	24831	25252	13290	23463	20850	23084	25819	20544	22566	15564	21910	23190	18403	23503	18135	17118	19900	15575	24300	18955
cyaR	193	224	60	157	72	152	288	153	138	67	126	292	64	171	86	85	238	125	140	82
cyaY	617	669	238	571	331	951	881	1442	655	1161	544	787	331	543	330	517	500	933	551	946
cybB	2231	2144	868	2440	1336	3001	2874	2360	2932	2058	1932	1967	1148	2435	1351	2151	2343	1621	3078	2656
cycA	20159	10939	4931	5155	3717	20157	11389	7575	4258	2014	15874	11148	7944	4877	3917	12062	6193	6145	3357	1976
cydA	9788	9912	9105	9536	26253	5138	7197	25689	6110	12138	7962	9462	12108	9345	21668	3630	4981	17611	5611	11302
cydB	2088	2047	1823	2105	4589	1004	1641	4420	1101	1267	1672	1876	2469	2054	3931	709	966	2894	1047	971
cydC	2384	2421	987	2139	1743	1784	2290	1728	1858	899	1981	2230	1392	2184	1734	1261	1579	1378	1834	908
cydD	1940	1886	558	1733	1075	1756	1880	2354	1613	1569	1612	1851	803	1730	1104	1153	1333	1685	1613	1779
cydX	147	99	160	153	518	82	129	252	76	95	122	131	246	141	354	54	76	203	77	112
cynR	212	583	113	352	222	262	426	286	227	266	207	507	187	339	212	171	293	191	226	340
cynS	107	90	54	122	110	94	61	76	74	78	71	95	82	138	113	72	66	56	88	103
cynT	241	210	141	237	217	206	194	200	152	225	200	183	204	210	230	139	141	156	161	253
cynX	176	221	141	219	209	184	190	170	168	139	192	190	176	191	174	130	142	139	162	168
cyoA	24431	32378	6484	26858	12617	27101	32083	39230	31029	35052	20958	30157	9117	27572	12058	20165	26734	30491	36001	43649
cyoB	17982	23536	5896	19682	9486	15714	20263	18692	20827	14240	14549	21483	8388	19409	9243	10753	13164	12808	21395	15897
cyoC	3362	3993	1837	3714	2354	3836	4340	4331	3303	2157	2733	3630	2493	3793	2112	2790	3013	3094	3893	2797
cyoD	1710	1866	1011	1770	1205	2003	2104	2019	1576	1186	1379	1649	1291	1676	1200	1467	1451	1364	1719	1525
cyoE	5157	6096	2788	5118	3563	5047	6169	4712	4809	3328	4015	4898	3680	5304	3414	3792	3859	3367	6000	5027
cysA	11416	22622	6736	11248	7023	7441	3889	3460	10409	10224	9827	20495	9295	11348	7423	5328	3354	2904	11288	10934
cysB	5513	6806	1847	5112	2917	6187	6429	4044	5512	2417	4902	6057	2749	5036	2845	4619	5036	3202	5927	2868
cysC	1088	2543	342	1347	379	958	540	309	1177	310	903	2078	477	1321	401	713	412	249	1301	369
cysD	2933	7476	290	3766	362	2777	2070	449	3723	782	2238	6639	551	3767	642	1809	1108	514	3256	726
cysE	4132	3707	2476	4018	3978	3382	3158	3736	2883	4050	3779	3313	3434	4118	3587	2468	2572	2972	3310	4874
cysG	1725	1704	1083	1552	1975	1803	1884	2925	1383	3199	1433	1517	1418	1473	1887	1274	1295	2247	1425	3374
cysH	3636	7750	1594	3865	1435	2297	1198	1148	3829	2822	2802	6982	2237	3744	1687	1564	793	817	3190	2315
cysI	8239	21034	2360	9797	2357	5401	3508	2196	9675	3803	6640	18794	3502	9795	3125	3586	2322	1766	8793	3614
cysJ	12688	37776	992	16299	1426	9456	7446	1835	19132	4838	10572	33143	2246	17224	2501	6767	5928	2137	19427	5375
cysK	99808	166901	10161	95280	18328	98777	55134	22471	105197	34169	85624	150947	19540	98850	22420	70567	45514	21571	115274	39866
cysM	3379	6839	1404	3218	1304	2394	1982	1682	2917	1763	2648	5433	1857	3258	1365	1713	1102	1340	2838	2098
cysN	5806	12821	1656	7043	2462	3964	2427	1649	6159	4680	4587	10957	2646	6938	3097	2673	1558	1250	5568	4008
cysP	6950	16830	321	6867	440	6369	4695	506	8671	1018	5822	15945	997	6820	1040	4625	3443	847	8377	917
cysQ	1288	988	1818	915	2748	1017	988	1274	721	967	1035	808	2522	1041	2367	700	567	907	660	1019
cysS	6447	7176	1685	5709	2799	8629	8460	11962	6469	9949	5444	6956	2496	5663	2572	5713	5771	8599	6133	10079
cysT	574	655	100	595	118	859	1100	929	525	346	456	716	104	557	103	670	923	559	652	513
cysU	1263	2880	155	1221	134	878	673	140	1108	143	939	2575	245	1093	224	590	416	137	913	178
cysW	3227	6742	765	2894	585	2597	1691	628	2845	925	2554	6073	1189	2815	826	1857	1214	590	2871	982
cysZ	2681	2894	1274	2069	1729	3034	3342	4138	1856	2479	2260	2746	1675	2207	1539	2232	2610	2989	1983	3042
cytR	1350	1803	387	1247	663	1251	1993	1453	1263	1201	1035	1692	596	1337	621	912	1415	1021	1222	1302
dacA	8521	11248	2121	8437	3669	10794	11382	12782	10469	9943	7482	10566	3078	8976	3568	7892	9336	9441	10962	11563
dacB	1610	1564	425	1507	731	1428	1521	1320	1568	1412	1379	1598	604	1576	741	1033	1103	875	1441	1708
dacC	3150	1777	2749	2090	4783	2913	2126	3034	1863	2977	2553	1747	3801	2110	4314	1860	1182	2025	1610	2667
dacD	224	216	160	226	233	256	288	326	200	243	214	237	233	210	230	150	155	214	185	249
dadA	1662	1523	898	1202	2299	787	1660	2030	563	1544	1281	1453	1217	1186	1967	493	937	1288	493	1386
dadX	2075	2061	1316	1655	1927	832	1807	1382	711	489	1667	1814	1719	1743	1604	618	1266	959	755	489
dam	3045	3057	1387	2750	1609	2931	3330	2264	2433	1637	2630	2962	1895	2795	1509	2029	2559	1719	2575	1817
damX	13159	13751	6422	12540	9994	11290	12327	12776	10555	11495	11796	13130	9132	13069	10066	8089	9772	10077	11890	13681
dapA	14938	14985	6416	13416	10565	15097	15655	22407	13221	22541	12501	13690	8790	13617	9577	10337	9893	15713	12831	23675
dapB	3683	2053	768	2652	1056	5742	2002	1786	2702	913	3220	1906	1155	2656	1051	3978	1545	1472	3098	1012
dapD	28305	19916	6554	22764	10216	37976	20982	16361	22412	9458	25474	17653	10072	24219	10168	27812	17118	14077	27027	11549
dapE	1974	1645	1367	1978	2068	2588	2853	3041	1867	2097	1690	1549	1818	2038	1644	1846	1838	2038	1802	2346
dapF	1843	1856	833	1715	1182	1854	1925	2533	1639	3018	1601	1494	1081	1699	1084	1302	1224	1833	1794	4159
dauA	2022	2907	1170	1876	1212	1683	2105	1794	1558	1226	1681	2815	1426	1838	987	1106	1440	1232	1470	1161
dbpA	0	0	0	0	0	0	0	0	0	0	0	0	0	0	0	0	0	0	0	0
dcd	2348	2587	1017	2114	1524	2952	3238	2516	2112	1922	1971	2351	1497	2151	1323	1832	1954	1841	1842	1888
dcm	2950	3520	886	3059	1373	3050	3898	2369	2978	1430	2605	3271	1214	3093	1245	2135	2784	1797	3071	1740
dcp	4688	4478	1885	4003	2840	3313	3413	3201	2779	2416	3867	3899	2604	4246	3112	2195	2254	2442	2828	2824
dcrB	7488	9937	3672	7173	7836	7753	8912	14275	8413	17652	6332	9083	5172	7093	6870	5650	7194	10431	9432	21385
dctA	602	1258	287	580	321	494	1376	476	611	290	479	1130	342	607	305	324	893	331	563	345
dctR	2647	1758	728	1120	676	246	504	148	239	49	2320	1657	941	1192	629	216	440	161	313	74
dcuA	6867	6888	4679	6797	8015	6658	6621	8117	6481	8398	5788	6599	6535	6977	7524	4258	4178	5736	5973	7174
dcuB	251	223	273	251	531	183	211	267	151	228	220	233	377	284	441	131	152	220	153	237
dcuC	244	274	212	217	271	239	256	256	168	168	244	252	324	223	235	166	203	176	211	194
dcuD	158	173	121	157	188	169	183	177	105	122	137	134	206	172	143	112	149	125	113	124
dcuR	899	1015	590	850	896	927	982	822	758	463	742	909	796	864	850	700	787	608	903	523
dcuS	1012	1247	593	879	751	1212	1462	1307	1015	1430	840	1186	731	948	769	781	916	894	879	1243
dcyD	1396	1700	1163	1406	1946	1101	1045	1588	1120	1670	1064	1675	1604	1536	2029	761	689	1136	1043	1582
ddlA	4631	4881	2349	3906	2599	3312	3737	4587	3666	5821	4054	4375	3381	3822	2301	2490	2973	3503	3924	6628
ddlB	4776	4074	2708	3960	3660	4388	4291	3699	3437	2458	3953	3818	3542	3749	3421	3213	2752	2754	3193	2231
ddpA	7883	1294	7667	1455	11343	8241	1616	2568	3719	2293	6744	1431	10129	1618	10086	5819	1565	2250	4438	2534
ddpB	1018	226	504	208	367	1125	330	233	425	95	854	251	613	222	394	773	263	195	412	112
ddpC	1401	312	380	359	413	1855	456	371	647	195	1192	408	565	361	393	1260	375	322	743	188
ddpD	1948	369	339	377	458	2152	438	401	733	246	1545	459	576	420	481	1480	394	374	738	247
ddpF	1968	556	483	599	574	1937	489	341	767	295	1714	593	820	553	547	1436	496	396	858	373
ddpX	5815	953	12050	937	22372	9715	848	28008	4245	38969	5152	1058	16801	1124	21235	7138	1024	21686	5265	47142
deaD	8359	11963	5372	8860	6191	12694	18978	21452	7699	11751	6958	10976	7359	8650	5667	8582	11452	15193	7624	12510
dedA	2015	1856	949	1684	1293	1918	2125	2119	1375	1713	1634	1691	1227	1768	1178	1380	1561	1618	1431	1749
dedD	2251	2628	1142	1966	1482	1879	2690	2218	1626	2182	1800	2316	1517	2076	1325	1245	1616	1611	1515	2282
def	5192	5228	3988	4282	5942	5503	5933	7342	4370	7424	4487	4908	5544	4637	5667	3995	5069	5985	5012	9214
degP	6083	4945	3103	4649	5420	9659	6892	7072	5675	6304	5047	4675	4386	4664	5137	6080	3768	4934	4831	6083
degQ	2168	1626	1860	1694	2851	2107	1969	2385	1511	1887	1881	1511	2526	1783	2839	1451	1402	1783	1582	2320
degS	2236	2243	915	1801	1464	2323	2561	3500	1892	3163	1820	2114	1340	1956	1372	1685	2024	2611	2034	3844
deoA	2566	2966	1548	1942	1966	1033	1523	1389	1315	767	2091	2731	2170	1969	1811	702	1024	988	1202	733
deoB	9672	10328	6740	7714	8041	4991	6330	8176	5181	6694	7976	9906	9413	7712	7148	3519	4317	5944	5005	6616
deoC	2678	2954	1739	2106	2601	1361	1605	1466	1363	1511	2272	2797	2458	2171	2327	957	1175	1110	1354	1535
deoD	3628	3679	1349	3016	2042	2977	3429	2612	3037	1313	2837	3673	1932	3062	1963	2042	2185	1920	2874	1359
deoR	2704	2699	1599	2577	2451	2826	2629	3169	2425	3200	2373	2568	2098	2499	2225	2061	2207	2384	2753	3944
der	5145	5397	3092	4408	4363	3767	4619	6064	3714	5879	4255	5136	4168	4590	3934	2532	2828	4189	3285	5263
dfp	1368	1513	716	1381	1200	1155	1345	2203	1258	2228	1085	1420	995	1396	1157	843	1015	1667	1422	2626
dgcZ	888	963	342	808	596	1562	2020	1355	950	1207	717	838	419	743	584	1184	1355	1007	978	1404
dgkA	1764	1680	826	1541	1243	2059	2072	2344	1567	2480	1523	1607	1064	1555	1056	1634	1675	1756	1780	3026
dgoA	47	57	32	44	59	51	56	57	50	40	38	46	43	61	46	31	47	41	31	31
dgoD	166	141	109	124	126	128	133	95	91	59	136	115	133	108	117	72	77	71	95	50
dgoK	197	163	144	120	231	144	198	263	86	195	122	160	214	131	190	106	120	163	96	150
dgoR	280	231	168	238	266	278	298	428	164	354	214	262	247	212	272	134	137	319	139	234
dgoT	208	204	137	179	191	201	200	217	152	178	186	204	194	178	161	124	140	139	144	156
dgt	1840	1429	1216	1568	1949	2021	1830	1820	1667	1791	1670	1356	1717	1622	1811	1345	1325	1277	1603	1866
dhaK	1150	2143	664	1175	1077	1457	2554	1222	1637	979	1018	1995	891	1230	1061	943	1668	920	1430	1035
dhaL	867	1401	598	907	879	892	1409	1371	934	765	711	1225	789	906	802	625	922	1067	891	841
dhaM	1965	3271	1196	2098	1801	2056	3056	2581	2063	1030	1726	2914	1638	2111	1571	1499	2057	1781	2067	1144
dhaR	1165	1027	803	1012	1018	1014	1093	808	882	669	937	931	1080	984	1013	690	686	614	749	635
diaA	2207	2019	788	2017	1171	2219	2435	1822	1683	1405	1853	1962	1109	1929	1015	1694	1907	1345	1866	1689
dicA	4317	4159	2707	3332	3584	4161	4637	5968	3787	5776	3749	4027	3675	3593	3523	3057	4179	4769	4364	7415
dicB	8	14	18	4	11	17	12	25	2	7	8	11	7	7	11	6	10	11	4	12
dicC	12	8	13	13	13	8	13	9	8	15	19	18	17	8	16	4	4	6	13	3
dicF	104	98	102	90	135	80	113	112	45	48	90	81	113	54	77	69	53	66	60	54
dinB	841	985	689	778	1085	773	849	842	649	1361	727	849	907	824	1087	529	571	628	681	1542
dinD	356	409	268	324	355	409	482	429	253	375	309	367	389	323	344	251	310	304	254	399
dinF	693	754	332	523	339	578	865	583	441	412	556	739	455	522	296	435	525	369	406	364
dinG	958	1058	668	939	983	1000	1432	1127	918	1117	768	981	875	1004	907	716	985	848	937	1282
dinI	2231	2623	859	2036	1348	2226	2701	2590	1641	2067	1976	2732	1201	2216	1435	1524	2166	2039	1919	2749
dinJ	1748	1727	1927	1471	3114	2317	2725	4110	1756	4098	1447	1658	2561	1543	2892	1650	2250	2910	1940	5371
dinQ	4753	4253	3163	3810	5443	5140	5010	5203	3761	3450	4284	4205	4424	3301	3506	4080	3171	3894	3874	4167
djlA	2045	2192	836	1782	1211	2045	2570	2696	1657	1858	1787	2158	1219	1729	987	1404	1610	1872	1516	2072
djlB	130	154	172	147	225	183	207	181	160	144	156	153	190	169	192	138	152	140	136	183
djlC	421	386	307	361	406	386	490	432	363	364	321	384	414	339	401	249	304	272	280	391
dkgA	1312	832	1443	937	1901	709	599	461	543	350	1026	735	1918	1144	2007	534	398	361	643	476
dkgB	304	271	211	236	316	285	211	305	157	185	239	286	281	270	312	179	182	228	135	169
dksA	14539	12104	9165	11133	14521	16624	17369	19522	11590	12892	12091	11258	12667	11760	13993	11754	12058	13488	11880	14321
dld	10492	8423	5226	9574	8527	7600	7483	8480	7945	8401	8907	8053	7526	9775	8047	5154	5386	6574	7925	8928
dmlA	750	636	549	647	923	335	395	453	400	526	630	560	771	615	809	298	318	321	465	571
dmlR	1041	761	649	858	1166	813	980	795	776	726	871	750	942	886	1054	541	576	538	673	510
dmsA	358	359	287	334	355	292	331	384	232	235	320	358	406	337	383	220	231	270	248	311
dmsB	88	89	57	73	93	67	58	80	60	87	71	85	59	75	80	48	56	54	34	85
dmsC	506	524	267	376	294	245	339	284	215	185	461	548	363	382	298	181	220	211	192	150
dmsD	382	411	257	311	339	394	490	800	314	602	285	394	357	330	334	271	255	577	244	574
dnaA	11166	10862	4504	8071	5777	11946	14220	12354	7472	7678	9286	10449	6321	8244	5242	7656	8613	9091	7062	8119
dnaB	5819	7585	1725	5467	2820	6111	8159	7919	6036	4756	5154	6937	2633	5789	2533	4256	6280	6001	6677	5726
dnaC	1313	1291	885	1162	1275	860	1122	1446	835	1727	1118	1253	1162	1192	1205	567	755	1041	850	1814
dnaE	7889	9121	2892	7418	4410	8160	9874	10476	7715	8137	6920	8310	3930	7628	4322	5877	7409	7844	8809	10698
dnaG	11794	15441	6003	10662	6973	10508	14409	13154	9747	7890	10479	14096	8216	11228	6196	7664	11432	9872	11305	9473
dnaJ	3152	3585	2748	2529	3151	2158	2173	1863	2791	1346	2591	2883	3406	2655	3014	1730	1778	1506	3300	2063
dnaK	74727	72194	92351	66226	162847	60800	39246	41087	74073	51798	66296	66477	121818	68407	135408	44519	33714	33807	83169	62929
dnaN	6371	6141	2199	5105	3184	6173	6459	6433	4359	3950	5352	5950	3253	5105	3027	4268	4824	4842	4664	4556
dnaQ	4547	4550	2648	3912	4253	4771	4707	7040	3855	6017	3867	4265	3511	4085	3737	3524	3742	5348	4158	7520
dnaT	1284	1166	995	1032	1661	1155	1173	1893	889	2179	1123	1108	1185	1125	1475	820	974	1363	964	2630
dnaX	6120	6932	2613	5778	4195	4677	7113	6991	5431	8023	5251	6285	3803	6026	3788	3460	5444	5328	6013	9661
dosC	2032	1491	1441	1533	1901	1363	1295	548	1021	352	1745	1432	2004	1573	1717	1016	1026	484	1150	368
dosP	1292	991	463	1047	539	694	718	341	608	261	1085	896	644	997	525	499	498	278	636	275
dppA	51418	37391	16089	32027	23498	36077	31249	34648	28001	26897	43637	35564	24952	32825	22884	26116	22709	26207	28899	27175
dppB	3547	3204	894	2543	973	2400	2382	1610	1686	657	2879	2711	1304	2410	852	1703	1414	1253	1857	770
dppC	3141	2438	796	2088	908	2343	2039	1904	1352	752	2639	2257	1113	2086	889	1718	1422	1326	1425	860
dppD	3203	2507	817	2181	1171	2345	2253	2531	1506	1371	2588	2206	1220	2081	1278	1817	1592	1939	1498	1657
dppF	3656	2908	1022	2567	1732	3210	2896	2641	1797	1283	3011	2752	1533	2439	1704	2176	1846	1803	1825	1253
dps	92434	44271	118317	63735	191989	23680	23535	31365	17509	24793	81226	42730	158277	66185	169576	17860	20524	26277	22238	30293
dsbA	7319	6969	2020	6799	3742	10426	9528	9137	9133	7506	6267	6688	3028	6767	3659	7323	6683	6528	8948	8138
dsbB	2566	2900	980	2081	1512	3380	3489	4844	2148	3521	2141	2454	1338	2037	1327	2332	2581	3199	2213	3995
dsbC	2071	1952	1346	1957	2050	2253	2364	2897	2006	2169	1866	1912	1807	2067	1880	1652	1667	2148	2022	2492
dsbD	1747	1616	464	1412	653	1219	1332	1111	1214	706	1424	1542	621	1509	691	894	867	764	1179	773
dsbE	141	134	72	123	120	161	128	195	122	205	123	110	116	130	143	113	107	180	143	185
dsbG	917	910	601	842	785	959	994	782	856	675	790	796	798	839	799	710	809	610	964	829
dsdA	450	448	310	461	435	361	420	465	355	364	365	403	388	417	463	252	279	312	352	380
dsdC	635	647	304	566	552	573	670	669	572	646	528	566	416	525	494	417	547	515	596	832
dsdX	304	334	282	269	417	309	358	290	208	206	281	297	405	276	377	235	266	231	243	273
dsrA	100	95	173	89	215	63	61	69	38	21	108	83	247	85	213	39	53	35	46	44
dsrB	969	844	861	769	1046	665	846	628	582	703	725	732	1069	778	1010	517	506	438	601	796
dtd	871	737	421	680	634	771	605	660	511	644	742	625	644	631	603	467	376	463	476	587
dtpA	693	719	400	590	531	751	977	751	635	462	612	667	508	615	476	519	575	555	573	464
dtpB	940	697	1381	771	1425	608	617	589	508	336	873	704	1889	833	1349	478	483	417	471	354
dtpC	419	421	277	381	454	374	460	370	311	347	331	380	415	404	400	268	324	302	310	340
dtpD	830	998	348	607	386	820	1110	597	881	419	649	1020	519	592	407	525	712	396	818	381
dusA	868	1008	245	944	450	1620	1918	2555	1210	1909	708	953	361	916	384	1061	1148	1762	1117	2012
dusB	22897	36400	3764	22159	4900	27037	40287	26387	22206	8752	20197	33738	5555	22239	4752	19765	32629	20613	25045	10952
dusC	341	356	168	247	159	370	480	324	247	184	240	316	229	250	173	265	308	246	215	229
dut	1211	1286	426	1108	832	1646	1624	3447	1356	3782	985	1271	586	1137	796	1028	1023	2244	1196	3737
dxr	2307	2138	1607	2032	2319	1978	2270	2008	1402	1495	2000	2011	2195	1924	1953	1329	1620	1546	1540	1873
dxs	5660	6167	3317	5179	3010	5496	6745	5252	4856	3052	4842	5721	4467	5370	3020	3996	5044	3927	5344	3507
eamA	1097	891	613	852	785	952	1118	1175	616	813	813	805	744	782	697	558	600	764	531	688
eamB	266	172	184	189	225	210	256	241	140	129	221	223	203	179	195	128	126	148	101	119
ebgA	402	423	237	313	315	311	357	364	263	251	341	360	336	338	322	199	232	245	281	278
ebgC	21	15	15	13	17	25	24	23	12	15	24	27	20	27	25	20	18	17	10	15
ebgR	911	1007	422	833	463	948	1008	1261	868	1293	831	945	554	834	362	712	781	989	906	1548
ecnA	212	179	76	175	103	137	256	190	126	107	158	230	92	208	115	110	186	132	135	135
ecnB	22754	14948	18148	17130	32014	16570	21005	16234	12108	6569	21277	15669	25365	14800	22055	14267	16308	13485	13872	8682
eco	524	556	353	472	550	390	504	406	342	332	454	480	518	493	518	271	341	305	328	314
ecpA	360	370	271	329	361	500	465	469	322	245	326	372	399	330	303	295	318	291	322	278
ecpB	54	56	38	57	52	47	40	51	32	32	50	49	41	51	35	28	35	27	40	33
ecpC	599	546	479	505	590	398	426	364	311	326	482	496	615	433	520	302	365	316	384	387
ecpD	1058	949	840	840	947	787	896	762	677	709	937	956	1085	854	942	607	705	560	776	788
ecpE	533	476	393	443	487	405	510	400	364	334	461	453	569	472	497	280	395	298	370	371
ecpR	55	24	32	41	35	110	58	50	81	32	48	26	25	51	34	64	49	35	76	44
eda	676	642	224	541	403	660	703	1280	557	1075	452	651	321	541	382	390	322	733	411	860
edd	869	883	315	750	526	617	786	653	573	398	658	805	442	699	504	403	431	433	557	395
efeB	1490	1413	404	1394	657	859	1112	536	794	409	1267	1276	669	1447	632	609	734	423	788	458
efeO	2284	2009	301	2109	632	1562	1406	1136	1302	1231	1833	1774	487	2295	686	1059	1032	848	1442	1368
efp	16917	21389	3457	14921	5702	23903	25566	29157	19504	19433	14476	20424	5147	14987	5752	16410	18027	21173	19194	21981
elaA	140	89	69	92	81	110	125	109	73	79	86	89	73	96	83	54	52	87	61	71
elaB	31552	20932	17898	22056	26307	14543	15388	15360	12525	10654	27210	20874	24920	22735	25872	9672	11465	12122	12357	9969
elaD	71	43	36	69	42	49	82	27	65	19	61	52	34	63	29	41	72	36	80	26
elbB	776	761	452	820	769	984	827	836	752	493	670	654	672	871	718	623	441	578	728	541
elfA	147	97	56	98	74	168	148	134	82	78	142	111	87	82	85	119	99	104	87	83
elfC	370	311	351	328	494	389	464	379	314	257	317	329	411	336	484	306	333	279	296	349
elfD	59	59	47	58	58	66	70	61	64	34	47	58	56	56	58	44	50	44	41	55
elfG	201	203	179	188	226	205	225	211	191	153	170	220	216	201	217	166	182	138	169	169
elyC	334	360	253	329	241	315	350	556	258	481	278	337	348	295	245	225	234	377	289	577
emrA	1336	1378	545	1107	834	1317	1442	1134	874	408	1056	1355	792	1151	823	935	985	843	898	513
emrB	726	949	525	664	519	528	805	464	454	248	617	911	649	631	506	399	530	392	463	264
emrD	99	130	97	92	134	85	150	134	75	63	95	110	143	82	86	75	112	77	85	95
emrE	606	761	197	565	325	924	1173	1362	716	1544	572	698	265	598	288	699	858	1090	823	1945
emrK	81	72	99	75	115	105	105	77	83	47	71	71	106	91	120	75	102	55	96	40
emrY	67	77	57	61	68	85	111	71	74	42	65	62	67	72	41	48	75	69	97	46
emtA	1658	2021	715	1720	1047	1394	1582	2575	1524	3131	1437	1738	986	1692	938	1081	1025	1789	1552	3204
endA	159	156	116	129	139	150	198	278	150	501	138	160	141	146	142	125	128	219	119	565
eno	38909	38006	12528	35822	22022	44045	44679	42688	42171	28850	31878	38614	18991	34846	22271	25028	23095	29725	29725	24608
entA	273	180	154	205	263	201	205	226	144	196	216	198	227	208	194	114	146	160	151	188
entB	106	53	46	83	71	55	72	63	74	53	75	62	59	72	70	24	32	34	44	54
entC	264	202	66	206	87	137	133	95	166	146	161	198	98	218	98	100	92	93	214	138
entD	185	204	167	158	202	198	206	188	134	176	163	190	206	172	161	139	170	187	166	211
entE	346	252	139	237	210	173	179	165	215	152	291	216	203	255	220	136	129	127	211	157
entF	1234	1099	658	1019	906	760	757	775	846	672	1069	912	942	1060	853	528	590	553	770	753
entH	71	56	31	49	51	48	43	48	39	25	54	42	40	41	53	27	25	36	28	29
entS	366	299	107	294	145	210	285	228	279	208	304	302	147	319	156	168	159	163	263	208
envC	2476	2298	767	2034	1802	2960	3149	5491	2491	5074	2134	2296	1102	2221	1654	2018	2366	4202	2717	6062
envY	365	297	259	313	403	368	346	349	235	261	311	287	361	326	368	274	270	241	322	316
envZ	1125	1284	775	949	676	866	1343	750	1023	415	987	1162	971	1039	608	608	862	587	1076	459
epd	4627	5670	2390	4717	2816	5119	6680	4975	6349	5356	4144	5436	3155	4777	2585	3768	5177	3751	6725	6273
epmA	696	764	482	640	605	685	1003	808	555	388	553	727	691	625	542	506	586	577	405	388
epmB	2734	2932	1135	2610	1601	2389	3010	3644	2548	4738	2323	2803	1488	2706	1590	1721	2206	2783	2709	5520
epmC	1084	1306	231	1071	367	1171	1521	780	1106	422	925	1265	349	1077	374	699	862	518	1006	446
eptA	839	722	372	421	500	454	435	420	212	231	638	649	494	411	439	354	353	352	264	279
eptB	1244	1215	756	954	938	1268	1437	1394	880	987	1003	1189	1059	963	926	875	1199	1080	984	1308
eptC	5035	6004	1564	4330	2128	6205	6832	6100	4602	3503	4122	5391	2358	4537	2165	4292	4899	4699	4890	4295
era	4609	5506	1803	4536	2702	4400	6232	6525	4163	6356	3774	5131	2673	4435	2472	3097	4257	4616	3976	5878
erpA	5419	6046	2383	5357	4353	6229	6636	9764	5178	10020	4403	4902	3134	5589	4446	4590	3854	7092	5233	13727
esrE	0	0	0	0	0	0	0	0	0	0	0	0	0	0	0	0	0	0	0	0
essD	89	113	58	82	73	133	225	188	152	128	83	87	69	80	75	99	158	134	144	159
essQ	14	10	15	7	7	12	14	2	6	9	9	10	10	13	11	6	9	11	9	7
etk	2230	1991	1640	1891	2116	1950	2264	2058	1378	1379	1909	1986	2355	1817	2034	1469	1735	1538	1614	1552
etp	72	99	92	64	125	79	74	96	67	108	81	86	94	87	98	62	68	81	76	117
ettA	15356	17633	7371	14402	11281	16761	19667	21682	16286	20897	13225	16335	10420	14237	9987	12068	14469	15618	16332	21797
eutA	153	144	165	135	183	75	106	109	77	65	142	149	212	131	165	56	81	89	85	71
eutB	4435	5227	2924	3619	3552	3689	5335	4525	3452	3219	3513	4942	3935	3628	3407	2308	2713	3153	2729	2386
eutC	578	570	520	510	704	359	411	387	347	315	455	518	742	506	677	263	296	265	382	313
eutD	90	66	74	62	79	66	48	59	40	57	77	61	105	70	90	46	52	54	39	63
eutE	71	62	71	71	80	34	51	34	26	33	58	61	92	66	77	34	30	31	46	32
eutG	85	69	75	61	91	65	65	80	51	57	87	64	117	65	94	27	36	49	51	57
eutH	131	111	147	110	161	66	77	60	58	52	111	117	176	101	161	50	48	56	65	59
eutJ	13	17	18	22	14	17	14	22	9	4	14	9	21	24	15	7	13	11	6	12
eutK	303	248	266	262	347	187	270	248	177	178	267	231	362	248	360	131	148	156	176	215
eutL	348	343	342	357	461	342	307	327	211	231	303	344	465	325	398	182	215	268	258	330
eutM	95	99	95	72	114	85	100	112	63	44	93	72	114	70	85	54	56	62	59	56
eutN	12	10	2	6	8	7	6	5	5	5	9	3	7	8	8	2	3	5	5	10
eutP	22	18	21	22	17	18	22	20	9	15	17	19	40	20	18	13	19	23	9	20
eutQ	31	38	35	20	29	24	20	33	23	23	32	31	40	19	36	26	13	17	19	26
eutR	504	490	480	472	654	359	410	341	323	249	404	564	619	414	523	233	260	246	317	265
eutS	27	12	24	23	22	23	29	25	10	3	17	15	42	16	25	14	21	18	8	6
eutT	81	68	70	52	99	43	60	57	31	46	71	52	88	58	72	35	46	42	43	62
evgA	2305	2035	1227	2507	2591	3287	4303	3893	5330	5253	1984	1965	1634	2500	2205	2331	3426	3207	5453	6595
evgS	1621	1434	415	2096	549	1950	3758	752	4046	432	1404	1478	551	2127	570	1367	3189	594	4360	644
exbB	8254	8244	2443	7087	3876	6073	6543	7394	5695	4835	6783	7676	3399	6822	3748	4444	4818	5662	6074	5757
exbD	3365	3471	1240	2976	1445	2296	2527	2235	2034	2328	2925	3067	1805	3193	1350	1626	2031	1687	2163	2656
exoX	2291	2112	1551	2158	2116	1988	2158	2358	1670	2943	2076	1929	2109	2198	1819	1504	1611	1779	1806	3588
exuR	3464	3779	4234	3284	7224	3410	3728	6430	2452	5796	2978	3321	5636	3374	6281	2501	2865	4757	2797	7268
exuT	862	764	871	688	1002	515	588	518	481	418	749	767	1215	690	929	382	460	369	475	436
eyeA	244	294	206	205	255	175	171	173	133	258	193	224	312	196	215	108	114	135	129	201
fabA	7396	8197	4134	8556	6629	9304	9695	19440	12307	43782	6403	7769	5342	8147	5401	6242	6091	12972	11012	44193
fabB	5919	5114	6469	6185	11874	5364	3808	10570	5135	16702	4871	5214	8573	6170	9977	3377	2354	7000	4663	11601
fabD	4848	5145	1940	4383	3131	4555	5360	5413	3668	3158	3702	5008	2752	4417	3387	2693	2822	3615	2892	2122
fabF	15083	18270	5024	12734	5559	16929	24674	18840	13283	11395	11744	17287	7072	12430	5069	10429	11536	12775	10085	8666
fabG	30043	29743	10244	24350	15525	34202	35452	27686	22602	12791	25246	27086	14924	24318	14894	21717	21620	20624	20690	11545
fabH	2508	3020	869	2331	1225	3231	3369	3160	1822	1859	2068	2720	1283	2327	1403	2187	2159	2329	2024	2220
fabI	23642	26744	7456	24917	14744	27254	30689	29713	29767	23727	21220	24870	10686	26415	13667	19805	24535	23259	32732	28304
fabR	4361	3205	2068	3484	3997	5176	3829	5375	3412	5371	3818	3012	2961	3609	3675	3522	2792	4002	3601	5872
fabZ	4780	5552	2191	5248	3611	5339	6553	7651	5705	7412	4161	5287	3057	5177	3283	3713	5007	5862	6316	9381
fadA	681	916	883	480	716	625	1000	634	476	376	610	841	1190	697	628	488	749	488	529	431
fadB	370	531	178	370	244	542	1072	428	435	307	305	480	283	342	251	353	672	329	452	367
fadD	1324	1410	815	1077	1196	1348	2046	1440	1087	1092	1119	1359	1108	1116	908	983	1160	1053	973	1033
fadE	1191	1083	1118	932	1283	1060	1370	1078	658	762	966	955	1455	937	1131	726	944	762	669	867
fadH	302	409	171	284	191	241	555	253	294	187	275	353	226	246	204	181	383	172	286	218
fadI	281	281	235	243	247	291	447	202	209	134	245	298	314	242	284	212	307	139	197	137
fadJ	588	580	416	479	456	647	827	523	406	322	491	577	520	471	454	359	471	373	368	295
fadK	412	408	389	379	475	338	382	363	261	255	386	351	469	387	432	217	284	269	249	297
fadL	1709	2310	845	2024	1238	1696	2497	1969	2484	1512	1573	2337	1119	2110	1109	1267	2048	1464	2608	1643
fadM	199	145	214	99	245	218	212	252	96	107	182	155	243	142	239	128	171	219	120	163
fadR	3153	3781	1447	3113	1960	3811	5009	5743	3355	6913	2661	3459	2080	3081	1737	2765	4028	4488	3532	8171
fau	867	1930	1271	870	584	715	1337	770	606	595	762	1918	1642	983	565	582	1023	628	738	746
fbaA	27230	26390	8242	25080	17758	26406	28219	32993	27529	26370	22547	24425	12331	24809	17525	18870	19088	23671	27919	28063
fbaB	10313	7225	3823	6878	3982	4515	5391	4364	2943	1761	8522	6731	5597	7113	4145	3303	4073	3434	3515	1982
fbp	7077	8189	3876	7752	7485	8762	9087	11927	9851	12007	6101	7758	5500	7745	6815	6390	7249	9000	10557	13856
fdhD	1701	1660	896	1427	1377	1408	1538	1919	1107	1660	1421	1549	1215	1353	1223	1008	988	1338	1066	1717
fdhE	1976	2129	1285	2019	1916	2339	2452	3700	1922	4407	1737	2086	1779	1996	1875	1575	1645	2702	1970	4550
fdhF	2139	1617	4520	1295	4993	2314	2652	6306	1736	5407	1885	1665	6221	1357	4515	1725	1834	4429	1974	6099
fdnG	338	361	328	333	373	250	349	344	241	285	265	323	413	315	349	190	276	301	266	343
fdnH	103	126	101	75	89	69	105	101	35	68	78	102	106	60	75	53	70	80	46	89
fdnI	243	317	297	210	309	199	240	220	150	174	235	289	382	217	219	160	168	214	171	213
fdoG	7654	13171	7806	7532	7561	8010	12509	10431	9126	10442	6613	12092	11088	8051	8157	5576	10262	8569	10607	12981
fdoH	528	861	1006	492	580	468	932	924	429	410	414	795	1328	557	695	334	768	651	542	538
fdoI	435	667	594	385	460	471	704	822	444	595	379	568	800	447	609	319	593	549	442	742
fdrA	64	90	66	70	75	61	59	52	39	46	63	66	69	67	86	42	37	44	44	58
fdx	1179	1098	284	1151	457	1049	1209	530	932	495	983	1059	410	1299	513	702	810	419	1063	641
feaB	700	690	441	652	752	639	855	872	553	701	558	657	640	622	661	380	442	584	499	663
feaR	2039	1525	789	575	424	1864	2422	1398	787	334	1768	1450	1173	634	511	1389	1769	1129	889	373
fecA	7501	7723	2748	7690	5531	2571	2595	2990	3352	4182	6094	6843	3626	7933	5251	1758	1812	2421	3214	4578
fecB	2002	1917	924	1901	1674	849	836	812	755	906	1600	1787	1312	2083	1618	614	599	694	796	1003
fecC	1062	1107	327	1174	418	455	505	282	554	176	1028	999	437	1015	395	341	383	178	520	208
fecD	805	896	287	789	362	326	367	237	410	184	719	769	414	725	348	232	286	204	399	189
fecE	1612	1547	486	1421	766	736	647	526	662	505	1366	1311	654	1548	726	534	484	479	700	527
fecI	1023	1036	294	932	466	721	882	705	822	951	911	931	356	945	455	487	692	510	885	1170
fecR	663	618	180	702	390	368	499	320	367	413	545	613	271	722	338	261	359	227	452	527
feoA	763	779	436	757	884	721	665	934	648	919	649	726	603	854	909	518	570	781	760	1166
feoB	3743	3625	1950	3875	4543	2334	2901	3770	2417	2044	3180	3604	2741	3748	3984	1633	1819	2752	2206	2197
feoC	255	235	152	242	237	162	221	320	150	122	224	249	190	220	216	122	125	188	126	108
fepA	375	256	240	296	289	238	246	262	185	262	295	278	323	265	305	157	162	149	199	257
fepB	908	743	287	736	489	740	640	849	592	900	742	687	408	804	505	536	504	697	635	945
fepC	61	55	32	69	38	64	61	59	55	115	69	48	30	68	46	40	30	47	40	94
fepD	318	270	163	307	201	196	232	241	296	475	264	275	235	270	187	129	185	154	268	510
fepE	33	34	36	40	34	31	48	29	27	18	40	24	39	36	20	32	38	19	39	21
fepG	241	205	122	180	158	182	154	159	170	226	184	173	166	221	143	122	95	115	185	231
fes	127	81	44	91	73	60	55	40	88	38	99	75	68	88	72	42	38	26	66	27
fetA	674	560	417	562	644	669	605	571	502	509	569	490	558	528	552	463	467	457	528	626
fetB	239	272	296	240	218	250	225	203	177	106	228	227	393	240	205	192	179	129	186	115
ffh	5584	7146	3439	5386	5013	4452	6082	7672	4973	8377	4676	6214	4697	5600	4418	3105	3628	5576	4844	8726
ffs	3434	2537	1824	2897	3082	3320	3529	4383	1932	1573	2975	3147	2226	2460	2443	2891	2723	3024	2446	2396
fhlA	1187	955	823	920	967	687	722	517	593	355	994	901	1090	983	930	458	497	435	610	417
fhuA	7445	5121	3279	6507	5826	4390	4181	3691	4622	3117	6105	4621	4592	6419	5634	2924	2617	2659	4224	3076
fhuB	508	587	355	502	291	349	453	312	429	253	415	517	490	452	316	262	303	208	423	304
fhuC	782	608	247	639	266	382	444	343	408	310	572	495	331	587	317	255	305	244	389	296
fhuD	462	359	88	336	87	329	319	218	298	133	434	294	134	398	128	193	182	152	335	156
fhuE	945	1051	589	804	674	670	928	784	730	604	761	989	749	818	601	550	719	623	717	755
fhuF	8515	5777	2939	7165	5844	3223	3305	2306	4440	3817	7483	5209	4122	7727	6110	2440	2933	2178	5279	4806
fic	358	288	567	250	715	200	229	253	106	172	282	264	743	247	774	103	115	155	118	124
fieF	2722	2294	1939	2292	2622	2380	2757	2561	1764	1719	2252	2268	2573	2288	2533	1615	1781	1922	1645	1752
fimA	11354	12548	6184	19510	20063	14917	13958	13351	19227	15627	9773	12041	8772	19575	18247	8932	8680	9132	17103	15651
fimB	1324	1068	710	1890	1804	2184	1888	2306	2480	2340	1130	968	939	1940	1594	1518	1524	1701	2692	2853
fimC	468	493	122	725	283	436	527	362	538	252	385	481	142	736	239	267	369	270	560	264
fimD	850	989	212	1333	379	879	1257	498	1221	254	716	877	349	1321	441	598	854	424	1227	278
fimE	194	210	110	231	216	267	312	297	172	138	175	186	136	202	176	204	207	224	169	184
fimF	176	183	68	248	134	167	207	149	188	121	138	192	105	267	123	121	121	101	203	142
fimG	184	194	65	266	190	175	182	126	212	150	151	198	108	294	142	100	106	86	257	145
fimH	659	709	370	770	622	611	732	535	685	457	654	640	484	800	551	402	481	400	643	490
fimI	545	652	279	868	556	465	771	423	695	438	422	695	343	793	519	310	316	254	478	384
fis	6578	10684	1119	6754	1804	7601	10914	11850	6981	7852	5674	10285	1863	6947	2087	5785	8544	9021	7690	10011
fiu	766	798	470	713	615	499	561	473	606	492	648	711	676	717	580	347	373	342	653	613
fixA	52	49	47	48	37	49	62	45	31	43	41	48	46	57	47	37	47	23	48	47
fixB	61	52	40	48	52	42	58	60	45	38	39	56	53	61	54	23	32	36	38	63
fixC	68	45	60	41	90	30	46	59	26	58	49	58	74	38	63	22	34	42	35	70
fixX	3	3	7	4	5	3	3	6	4	5	5	3	9	4	3	5	0	3	2	5
fklB	8661	7347	2406	5774	2592	10950	10062	11077	7770	6576	7340	6969	3483	6189	2858	7535	7199	8105	7877	6852
fkpA	7588	6857	3116	6428	4731	9561	9219	13459	7389	15096	6521	6449	4328	6315	4334	6311	6506	9404	7230	15320
fkpB	1587	1575	891	1359	1074	1262	1674	1207	1165	662	1330	1573	1164	1303	1005	865	1185	853	1149	703
flc	1214	1250	654	1001	775	841	1427	1200	957	1325	940	1222	871	954	742	615	949	815	860	1554
fldA	10148	10719	3797	9931	6946	12005	11857	15096	11404	13930	9373	10076	5464	10614	6450	8757	10300	11945	13169	17124
fldB	1604	1816	951	1420	1303	1995	2353	3563	1736	3066	1240	1800	1290	1429	1266	1149	1196	2194	1294	2595
flgA	139	106	113	113	153	141	126	193	97	171	126	139	137	105	120	85	121	135	79	214
flgB	30	41	9	28	19	12	18	26	13	20	13	57	23	26	21	15	16	24	14	29
flgC	20	33	16	20	31	19	23	29	21	14	12	40	15	26	22	22	19	16	15	22
flgD	89	108	58	76	79	63	81	100	60	55	71	81	86	77	76	44	62	58	61	82
flgE	184	217	119	152	165	150	163	224	104	113	137	181	164	160	150	100	143	126	109	185
flgF	106	149	120	110	119	101	121	113	81	66	99	143	148	120	95	59	71	84	79	98
flgG	119	144	91	90	133	88	89	121	73	113	124	123	114	123	111	67	60	66	76	109
flgH	83	74	32	52	54	47	48	56	34	57	56	73	51	48	57	24	25	35	45	44
flgI	72	77	49	73	74	72	77	74	49	47	60	76	65	62	67	45	53	56	42	52
flgJ	100	105	83	83	96	64	88	72	50	46	90	86	114	90	119	63	57	52	69	65
flgK	273	207	249	212	389	185	193	233	126	199	233	238	336	227	385	146	143	202	136	224
flgL	655	616	719	569	1068	577	545	662	438	476	557	550	960	594	942	367	404	516	414	551
flgM	205	195	154	191	326	194	177	263	221	332	183	184	202	184	301	153	145	221	209	416
flgN	186	209	150	214	223	153	188	248	147	178	157	205	214	198	197	119	139	156	178	202
flhA	439	424	374	381	486	266	293	305	274	349	326	361	536	395	446	185	205	237	261	321
flhB	44	53	52	57	50	39	42	56	28	38	67	52	62	49	60	27	29	36	31	28
flhC	382	806	112	470	160	311	494	235	439	148	332	709	169	533	178	218	366	226	386	140
flhD	484	935	85	523	178	471	728	327	582	268	447	875	114	553	149	358	563	264	616	311
flhE	59	76	69	62	60	51	71	71	42	26	49	78	83	68	74	38	49	51	47	43
fliA	85	145	145	75	102	84	110	104	61	71	76	132	161	78	128	61	82	73	65	88
fliC	2721	2935	2542	2391	3290	3122	3595	3472	2301	2646	2465	2710	3385	2508	2823	2051	2658	2792	2655	3176
fliD	172	146	153	119	146	110	150	108	100	104	117	148	171	131	180	85	108	85	126	107
fliE	69	53	45	43	67	69	62	65	38	45	50	53	77	57	83	35	35	46	35	47
fliF	84	117	43	64	82	60	80	75	43	43	59	124	91	92	75	47	52	48	40	58
fliG	136	154	111	107	144	98	106	112	62	92	124	140	174	98	123	79	87	92	88	134
fliH	43	49	18	48	42	31	54	26	31	21	39	64	43	33	39	22	34	23	25	31
fliI	79	83	61	82	80	58	69	58	44	47	84	78	70	71	63	41	42	45	50	56
fliJ	25	23	20	12	13	12	10	12	10	7	18	16	19	16	19	13	9	11	12	15
fliK	118	114	72	95	102	114	100	112	71	58	107	102	88	101	129	57	78	76	80	59
fliL	66	73	46	59	62	48	46	40	36	41	49	60	65	66	49	31	30	44	37	53
fliM	196	213	160	153	185	126	137	101	110	100	174	212	219	163	190	112	106	109	114	123
fliN	11	18	13	14	4	10	11	8	7	4	13	12	4	13	13	10	9	9	8	7
fliO	16	19	9	19	20	17	10	14	4	11	16	16	17	11	20	7	9	17	12	9
fliP	44	60	41	55	50	37	64	45	36	41	32	69	49	71	52	26	42	33	37	31
fliQ	29	33	19	22	19	24	31	37	27	21	25	29	12	16	17	23	18	20	19	35
fliR	132	138	55	127	94	170	265	201	147	135	112	138	71	131	78	141	197	167	139	181
fliS	35	39	26	33	39	25	48	26	16	42	44	24	40	24	35	25	24	22	25	24
fliT	37	26	27	25	22	30	34	23	25	31	38	38	27	21	28	13	18	18	19	26
fliY	1371	2617	834	1880	1324	1621	1450	1388	2010	1321	1100	2535	1111	1933	1321	1075	777	864	1645	1364
fliZ	275	248	162	273	318	247	266	186	192	162	231	247	238	258	262	154	182	162	223	155
flk	1479	1894	406	1301	576	1412	1900	1520	1229	1306	1197	1653	550	1294	624	1001	1291	1104	1356	1554
flu	29120	34947	17667	29610	27239	1464	1664	1756	1556	1379	22606	29601	24172	29781	26648	1011	1188	1233	1537	1548
flxA	140	123	123	180	219	159	244	180	177	136	134	131	155	163	202	117	168	158	152	145
fmt	5701	6030	5032	5157	5811	4831	6103	7673	4729	10573	4953	5614	6784	5261	4868	3556	4993	5545	5126	11911
fnr	0	0	0	0	0	0	0	0	0	0	0	0	0	0	0	0	0	0	0	0
fnrS	0	0	0	0	0	0	0	0	0	0	0	0	0	0	0	0	0	0	0	0
focA	1364	1041	859	1156	1423	1165	1222	1139	816	674	1224	990	1155	1064	1295	876	868	884	870	945
focB	314	354	240	327	270	207	365	250	206	178	256	380	357	259	236	191	212	184	210	207
folA	1990	2123	740	1612	987	2824	2740	4390	2016	3630	1674	2026	1032	1575	911	1877	2038	3157	1931	4129
folB	176	225	66	164	89	268	331	353	160	183	125	216	95	155	96	169	171	223	145	160
folC	1620	2207	445	1694	618	1446	2222	1331	1624	1210	1371	1978	614	1702	626	959	1280	1032	1499	1179
folD	2231	2854	439	2356	736	2348	2715	2504	2113	2148	1731	2503	696	2443	849	1525	1655	1852	2189	2436
folE	31151	35646	6733	33787	13702	25376	23706	21273	25405	26568	27162	34125	10727	35731	15061	19301	20938	18327	28992	32892
folK	601	582	61	480	100	431	807	211	515	66	491	582	70	472	114	322	571	152	629	74
folM	474	447	328	414	445	513	528	578	344	454	333	372	410	405	383	302	376	414	386	519
folP	999	1409	371	965	477	954	1104	686	924	379	830	1293	502	972	404	609	709	537	842	401
folX	2668	2850	1346	2727	2310	3509	2930	3555	3291	4123	2489	2508	1883	3119	2407	2353	2536	2935	3694	5036
fpr	3786	3479	1602	3371	2671	2244	2232	1703	2592	2787	3385	3141	2127	3349	2547	1616	1840	1478	2969	3119
frc	86	68	47	69	63	103	132	117	77	85	54	80	84	79	65	71	86	84	80	88
frdA	2327	2479	1481	1905	1923	1017	1736	1337	1339	983	1843	2209	1939	2026	1778	688	976	1043	1243	920
frdB	660	711	408	580	666	328	550	600	419	443	600	698	634	639	655	254	413	474	465	546
frdC	359	324	219	266	305	167	281	302	182	202	311	337	300	259	300	96	203	238	204	236
frdD	471	414	310	385	424	228	362	399	268	310	392	398	416	333	360	161	225	258	245	303
fre	1488	1412	989	1279	1355	1425	1621	1573	1039	892	1153	1301	1251	1286	1150	1060	1177	1054	1082	1014
frlA	84	86	55	73	90	52	68	67	37	59	53	86	89	59	86	30	56	50	64	51
frlB	139	132	128	144	190	115	141	146	103	112	130	157	160	135	171	100	98	96	74	130
frlC	72	53	59	55	94	70	68	70	58	61	72	55	93	76	100	49	40	69	57	71
frlD	202	201	182	202	262	159	230	244	143	267	161	209	271	193	187	134	146	168	151	219
frlR	1349	1295	1208	1189	1728	1324	1295	1654	1092	1892	1101	1259	1477	1209	1698	963	918	1260	1192	2278
frmA	728	642	432	661	639	967	726	1135	543	1015	620	622	594	640	599	615	477	807	553	1109
frmB	795	934	599	603	621	1106	1166	1205	655	719	658	846	863	660	623	760	928	934	736	723
frmR	98	70	44	75	64	117	67	120	74	46	59	66	54	56	55	72	49	64	36	43
frr	20583	24537	8831	18435	13577	22281	23374	26002	20927	30311	18437	22172	12199	19191	12138	16234	18484	20689	22773	35779
frsA	2233	2383	1997	2248	3327	1706	1983	2656	1583	3116	1917	2187	2660	2189	2918	1243	1429	2030	1699	3961
fruA	702	842	529	577	720	628	1168	1887	403	370	555	800	778	596	608	363	575	1249	350	376
fruB	830	1900	334	889	315	701	2389	2210	738	580	761	1742	413	963	276	594	1711	1595	973	734
fruK	606	857	461	523	509	379	840	1050	322	221	498	673	601	542	536	300	516	808	342	271
frvA	23	19	16	21	26	33	22	21	14	15	17	17	33	22	19	13	18	16	10	21
frvB	94	109	89	81	152	65	66	75	63	71	76	78	145	76	103	53	45	53	65	57
frvR	157	207	148	143	145	196	242	170	125	90	119	157	184	177	151	106	188	125	163	147
frvX	153	118	102	117	117	111	151	124	108	153	108	127	132	121	94	85	98	112	104	126
frwA	155	171	101	123	146	120	119	167	116	122	122	131	178	110	134	79	86	106	97	155
frwB	11	17	15	12	16	17	11	22	13	16	11	20	14	7	24	12	9	14	11	14
frwC	25	28	35	20	27	16	26	23	16	14	24	37	29	24	20	14	16	20	14	14
frwD	18	24	5	28	6	8	12	2	8	6	13	18	17	12	5	7	8	3	12	5
fryA	487	457	338	404	435	401	451	371	283	281	366	499	441	416	383	218	338	323	316	320
fryB	17	20	27	21	37	12	15	13	12	14	21	24	29	12	33	12	14	10	13	18
fryC	86	88	100	46	108	37	66	55	34	31	61	76	100	60	78	42	29	36	57	48
fsaA	173	241	163	163	137	127	149	139	130	128	124	241	226	163	143	87	125	101	128	87
fsaB	120	101	82	101	103	75	85	110	63	110	102	107	110	111	96	61	64	84	104	126
fsr	570	578	438	538	611	615	576	674	359	497	478	542	584	478	607	372	484	437	340	521
ftnA	1049	1595	440	1388	699	2473	2716	2853	2761	2564	946	1505	691	1446	710	1665	2064	2222	2993	3098
ftnB	1195	1115	879	1163	1994	1781	1668	2659	2100	5760	1074	1036	1243	1137	1901	1265	1451	2162	2356	7145
ftsA	3750	2958	1935	2903	2935	3299	3763	4027	2128	2374	2762	2636	2553	2781	2659	2286	1901	2628	1768	1971
ftsB	2359	2504	1324	1952	1971	2602	2724	3264	1867	3743	2032	2028	1830	2079	1677	1869	1990	2499	2299	4600
ftsE	1079	1074	737	875	958	1022	1240	1621	684	1220	857	903	994	874	928	731	676	1053	727	1394
ftsH	29581	29601	21659	26417	28035	31401	32574	39033	26016	43667	24081	28071	28960	25737	24748	20655	19205	26559	22672	41099
ftsI	14650	10844	7748	11447	10790	11818	14037	9554	8400	5033	12615	11493	10573	11617	12525	9155	11870	8157	10302	6434
ftsK	16654	15115	7745	15175	9216	13697	14425	8558	13222	8888	14525	14283	10580	15862	9002	9931	10804	6796	14214	10112
ftsL	834	637	707	716	823	728	853	814	616	720	684	702	850	667	773	526	532	547	620	764
ftsN	3697	3912	1841	3431	2927	3616	4000	6290	2723	5820	3211	3451	2663	3655	2993	2570	2730	4658	2971	7032
ftsP	2857	3353	1641	2749	2303	2179	2835	3102	2766	2983	2385	2924	2342	2816	2107	1514	1740	2214	2465	3013
ftsQ	3035	2737	1785	2373	2225	2761	3096	3109	2104	2407	2370	2531	2344	2205	2013	1895	1676	2058	1539	1793
ftsW	2278	1671	898	1717	1238	1882	2352	1298	1340	610	1786	1676	1179	1683	1229	1112	1191	952	1169	487
ftsX	2042	1915	1141	1532	1576	1451	2167	1644	1188	772	1744	1766	1624	1547	1370	1057	1199	1178	1159	743
ftsY	2916	3088	1566	2416	3069	3558	3749	6581	2409	5270	2330	2605	2096	2482	2762	2390	2420	4660	2417	5420
ftsZ	14718	13871	9980	12476	16347	12150	11265	14081	10664	13538	12080	11448	13802	12906	14992	8918	8041	10389	12222	16070
fucA	60	50	42	56	58	48	51	54	36	59	56	64	56	53	51	42	37	47	54	60
fucI	319	336	180	298	226	259	321	323	276	310	233	296	234	278	191	201	244	227	282	364
fucK	301	288	254	283	426	318	318	411	245	395	287	252	370	318	422	233	265	339	259	432
fucO	207	305	189	207	265	194	239	278	162	200	199	252	322	224	248	127	146	138	164	193
fucP	71	111	54	88	73	81	115	99	54	65	79	86	94	66	82	69	88	61	64	74
fucR	966	958	536	981	850	893	1044	1036	837	860	891	935	740	968	797	701	846	798	944	1279
fucU	547	397	493	428	821	569	484	836	383	848	413	428	638	444	778	446	356	598	447	1049
fumA	5588	8012	2324	6512	4565	4759	7179	5913	7703	7591	4435	7154	3166	6637	4369	3228	4297	3998	6498	6819
fumB	679	715	509	812	843	458	577	527	577	474	536	705	712	669	814	351	423	338	498	468
fumC	1237	1358	773	1046	923	994	1288	935	667	513	1020	1347	1031	1131	990	728	888	701	701	526
fur	7201	7555	3863	6880	5976	9561	9774	16285	7621	23012	6428	7387	5245	7288	5684	7044	8220	12566	8529	29246
fusA	161836	233924	42261	176120	69610	172645	206612	218268	193667	202834	133981	222187	64361	172607	70180	119676	141563	159020	186897	201325
fxsA	1096	1075	1099	838	1926	1498	1159	959	1163	828	919	1036	1470	882	1574	974	781	645	1033	892
gabD	8411	6813	12404	4466	9106	5455	2650	3463	3198	2620	7668	6290	16851	4799	8199	3893	2266	3062	3870	2768
gabP	2418	1648	1195	969	851	1839	929	689	621	300	2011	1571	1609	958	882	1317	772	580	646	334
gabT	7615	6500	7427	3685	5842	4624	2475	2504	2687	1696	6789	5646	10332	3831	5694	3358	1888	2137	2933	1767
gadA	85620	42245	54426	28430	28446	3275	2712	3317	1293	984	74034	40952	77722	29563	27928	4727	4917	5800	4059	982
gadB	80565	52034	76956	35863	52989	4127	4803	5579	2055	1730	68120	49632	105564	36055	45883	4773	5810	6813	4467	1631
gadC	84961	48672	67838	33855	47079	3795	4453	3721	1599	826	68978	48053	91097	33982	43445	4266	4532	4236	3251	791
gadE	31581	17767	15528	14495	17659	3133	2455	3087	1209	1539	27674	16802	21344	15424	15881	3264	3437	3468	3234	1918
gadW	13896	7582	4876	9620	8447	2857	2708	1253	5843	1916	12343	7272	7137	10141	8075	2349	2662	1386	6853	2418
gadX	24323	13764	7719	13509	14221	6782	7281	4671	7619	5962	21293	12898	10561	14073	12066	5418	6474	4307	8856	7430
gadY	1983	1295	958	1046	1158	506	624	467	582	314	1499	1348	1164	1032	1131	388	538	363	653	396
galE	1131	1356	599	1123	838	868	1056	945	997	763	994	1241	870	1191	794	540	694	752	903	780
galK	1765	1330	1075	1470	1629	1353	1369	1267	1306	982	1507	1323	1420	1596	1842	1079	1133	993	1533	1253
galM	7055	5351	3580	6997	5815	6464	6400	4753	5557	3518	6282	5053	5267	6859	5292	4591	4458	3387	6055	4235
galP	1170	1296	755	1006	789	1249	2084	1658	1251	1026	989	1217	1084	957	830	817	1258	1251	1190	1041
galR	1042	1039	828	916	1170	1043	992	1347	788	1393	862	994	1174	1006	1076	758	762	1050	856	1647
galS	356	568	262	332	286	302	570	315	309	238	321	465	368	326	259	224	393	225	315	286
galT	698	891	367	653	490	452	676	555	515	411	574	787	533	714	539	323	477	454	535	504
galU	8893	7620	3440	8493	7024	10865	10549	11260	9074	8042	7489	7152	5047	8313	6563	7291	6661	7706	8266	8361
gapA	67653	69586	11538	59374	16133	84686	77257	52044	87614	46976	53680	75341	18003	56552	17360	45660	39899	35977	57464	30480
garD	235	235	178	213	248	170	192	209	178	166	184	226	253	218	231	143	115	134	174	175
garK	180	147	154	144	198	140	165	159	83	108	141	148	214	149	180	71	77	112	90	99
garL	80	73	70	61	88	75	76	87	61	54	57	87	86	80	79	40	63	55	62	34
garP	33	44	31	24	43	35	48	32	33	36	36	38	40	30	38	28	27	40	33	43
garR	239	161	209	215	312	171	200	193	113	128	178	163	251	176	262	124	93	131	108	116
gatA	2542	9465	422	3878	534	1785	6399	4825	3902	1915	2051	8722	624	3733	664	1219	4575	3633	4049	1986
gatB	1966	9206	860	3276	987	1708	6357	5748	4065	2412	1621	8262	1106	3275	940	1251	4075	4112	3736	2399
gatD	1609	6900	1390	2363	1211	1550	5800	7336	2852	2641	1242	6368	1879	2254	1211	922	2983	4540	2148	2022
gatY	23927	57359	2951	26853	5406	17949	39884	26577	26999	14735	20180	52097	5135	27574	6467	12807	30797	20368	28180	17127
gatZ	11567	35789	1894	14052	2499	6988	19996	11981	16087	5833	8805	32490	2886	14001	3327	4473	10725	8241	12913	4780
gcd	6377	4924	7214	5182	8364	5113	4562	6111	3210	5984	5246	4316	9898	5352	7789	3381	2939	4476	3508	6884
gcl	328	245	501	261	568	273	236	293	158	149	282	221	748	221	476	198	153	210	169	167
gcvA	1691	1778	967	1484	1644	1573	1718	2241	1386	1992	1485	1773	1372	1569	1561	1138	1314	1727	1565	2396
gcvB	1473	3004	668	1376	1152	4004	7041	6382	1305	1048	1212	2991	784	1330	1154	2870	5416	4348	1322	1423
gcvH	925	1474	243	571	268	1369	1094	728	671	344	757	1251	377	527	318	803	607	483	597	375
gcvP	4511	7951	2020	2870	1851	4401	3958	2969	2669	1550	3821	6379	2836	3016	2169	3188	2717	2208	3208	1821
gcvR	5897	4231	2692	5088	4438	5022	4441	4523	4369	5156	5286	4002	3718	5309	4015	3686	3847	3587	4965	6096
gcvT	2496	4220	434	1337	688	3753	3002	1390	1943	972	2038	3626	724	1560	759	2497	1856	1054	1958	1035
gdhA	40534	23526	8525	33484	14394	58614	20801	16051	32381	12773	33369	21427	13988	34236	16069	42943	15096	13483	35831	15727
gfcA	224	270	210	215	225	225	237	260	201	298	173	260	216	225	215	144	175	187	225	291
gfcB	57	75	90	70	108	132	133	196	77	150	66	86	99	70	111	89	110	145	93	188
gfcC	71	62	37	50	43	73	90	143	58	115	37	59	54	51	50	57	62	93	59	126
gfcD	544	650	390	481	481	544	614	560	394	391	453	519	530	435	430	365	474	444	434	487
gfcE	235	250	164	224	244	212	244	205	229	154	186	252	197	225	228	171	163	175	250	187
ggt	3982	3141	1470	3281	2217	2386	3069	2637	2901	2111	3325	2999	2243	3310	2142	1750	2220	1969	2860	2063
ghoS	44	37	34	31	53	36	50	48	19	32	30	19	44	33	38	23	36	19	25	41
ghoT	19	12	10	18	16	16	28	21	11	7	12	18	23	23	19	15	17	12	19	15
ghrA	2602	2051	1999	2218	3038	2925	2710	3026	2488	2494	2120	2178	2629	2306	2883	1923	1491	2072	1979	2123
ghrB	6913	5440	1630	6945	2464	6008	4846	3566	6812	4109	5811	5117	2287	7177	2518	4423	3932	2812	7205	4702
ghxP	4117	5163	301	3420	453	6860	7093	6454	3102	2731	3391	4717	512	3323	446	4558	3930	4283	2948	2379
ghxQ	801	430	523	305	388	778	468	336	266	204	603	454	730	325	377	502	339	253	296	207
glcA	637	554	586	568	820	633	767	523	477	328	582	536	746	557	731	438	565	413	548	351
glcB	2633	2077	1923	2331	2864	1844	2133	2045	1763	1708	2183	2000	2633	2302	2678	1332	1527	1592	1838	1945
glcC	1122	1352	831	1122	1590	1336	1881	2198	1204	3325	947	1195	1189	1199	1338	924	1418	1523	1354	3787
glcD	199	173	196	174	262	190	177	247	101	243	148	149	255	166	210	129	115	168	109	242
glcE	119	107	111	104	145	105	87	76	46	69	78	99	172	95	123	85	77	63	71	56
glcF	812	632	426	636	648	563	574	583	397	412	677	588	632	656	622	403	452	469	476	522
glcG	105	83	80	99	135	70	73	125	86	116	85	83	100	98	117	52	49	82	74	93
gldA	692	538	456	564	718	558	538	530	480	514	559	558	646	499	601	376	387	412	490	537
glf	1370	1617	616	1179	763	2252	2240	3016	1328	1136	1183	1461	826	1199	663	1646	1549	2288	1502	1342
glgA	12573	7642	15060	7213	15794	6873	4431	7751	5287	7789	10001	6811	20149	7260	14015	5228	3362	6157	5831	8730
glgB	26014	14996	14728	16439	18971	16470	10693	7934	14165	6072	21216	14100	19821	16336	17354	12259	7847	6635	14708	6125
glgC	6346	3648	4278	4092	5264	3893	2435	2125	2691	1684	5181	3582	5951	4182	5158	2891	1892	1886	3047	1827
glgP	19627	12295	21005	11895	23903	12608	9001	9713	9233	8511	16252	11876	28242	12109	21135	9247	6642	7855	9272	9078
glgS	3903	2557	5597	2646	8572	2003	1735	2371	1447	2031	3246	2472	7286	2760	8601	1468	1307	1893	1585	2539
glgX	10978	6238	5314	6480	6709	7280	4526	3466	4963	2416	8940	5746	7670	7007	6640	5425	3699	3022	5842	2646
glk	1833	1756	952	1598	1327	1526	1657	1155	1286	961	1479	1495	1316	1637	1239	1104	1044	894	1317	1059
glmM	4992	5435	2642	4593	3909	4047	4564	6096	4468	6609	3915	4884	3650	4357	3592	2509	2551	4112	3609	5753
glmS	15684	18380	6361	17657	11544	17723	18390	19421	16669	18489	13181	17405	8975	17409	11055	12224	12768	14369	17117	18720
glmU	13571	15569	4954	12697	8620	14371	16919	19729	12557	33375	11261	14750	6779	12470	7784	9188	9886	13798	10577	29749
glmY	13501	9009	8680	9158	11978	11381	13559	14246	5405	6896	12093	10923	11279	8361	13402	9300	10181	11597	6403	9882
glmZ	15051	16054	10129	12102	13821	21126	34519	33860	18071	18546	12397	17113	12568	10868	12328	16608	27801	24176	18572	25223
glnA	150452	32448	124289	89028	361693	148419	16848	120177	168248	153877	133551	34917	174807	91705	313538	106048	17982	96501	172393	175472
glnB	3243	3167	594	2873	963	4149	4081	4715	3407	4267	2764	3044	831	2906	936	3001	3331	3668	3742	5332
glnD	7280	6564	4816	4853	5352	4673	4540	3066	3384	1767	5919	6106	6429	5035	5242	3354	3158	2288	3551	1666
glnE	3520	2880	2152	2798	2731	2275	2500	1697	1780	840	2768	2585	2938	2958	2504	1550	1584	1260	1804	948
glnG	9864	2834	11391	6181	18067	7773	1374	1508	6380	3470	8587	2915	15594	6402	14412	5326	1331	1433	6864	3742
glnH	14187	4886	34463	9755	104303	16962	8502	59107	17348	100118	12976	5240	47244	10268	89391	11540	6120	41436	16478	91950
glnK	3270	763	7418	995	15736	4617	873	13588	2129	14286	2492	812	9637	990	15817	2512	528	8886	1598	10215
glnL	4253	1137	4886	2830	8414	3203	672	776	3864	589	3736	1161	6268	3030	7351	2278	594	681	3832	704
glnP	3050	1048	6387	2127	13708	2700	1167	6906	2696	9567	2599	1107	8120	2034	12085	1733	805	4543	2237	8022
glnQ	4654	1896	7148	3632	19060	5232	2435	10911	4993	21317	4317	1889	9417	3653	14759	3493	1890	8286	5070	22817
glnS	6623	7746	3354	6291	4817	5979	6663	8748	5116	5308	5458	6911	4752	6288	4541	4255	4751	6280	5649	5954
glnU	710	895	229	786	258	958	1542	1336	632	373	609	1100	254	832	315	764	1685	1134	821	605
glnV	145	175	44	154	44	167	318	227	129	81	123	223	58	154	46	175	221	140	122	96
glnW	114	151	27	91	37	143	219	184	87	46	98	141	28	99	34	110	188	134	96	70
glnX	150	207	63	148	71	164	329	212	124	86	129	231	66	151	63	162	233	160	141	95
gloA	1819	1326	721	1640	1161	2004	2162	1569	1934	1156	1467	1508	1038	1485	1158	999	917	988	1081	726
gloB	1275	1007	839	1079	1258	1438	1289	893	1098	685	1087	975	1278	1163	1158	1027	1109	767	1228	810
glpA	57	41	39	41	64	49	65	46	42	241	33	40	60	33	45	21	28	30	61	275
glpB	108	90	71	66	100	70	82	74	58	119	82	95	91	70	91	51	56	52	53	186
glpC	179	180	154	150	199	121	159	188	128	171	159	153	191	162	160	119	133	135	141	205
glpD	1585	1484	2598	1150	2821	1055	1186	1087	942	1645	1362	1304	3490	1319	2323	775	921	974	1032	1766
glpE	1726	1802	792	1394	1237	2203	2181	2659	1601	1924	1458	1707	1098	1421	1213	1571	1686	2029	1639	2184
glpF	177	172	187	136	190	115	207	140	138	196	133	166	224	135	162	101	106	131	119	239
glpG	3615	4131	1582	3198	1976	3459	4669	3935	3140	4119	3027	3825	2290	3225	1716	2473	3367	2865	3252	4467
glpK	914	952	837	806	1131	730	838	891	680	747	823	865	1094	813	1011	540	605	602	679	826
glpQ	1954	1597	1544	1482	2271	1628	1822	2055	1168	1714	1546	1502	2088	1428	1766	1167	1204	1405	1083	1690
glpT	138	109	83	87	113	82	117	100	85	198	88	113	129	101	123	47	71	87	46	142
glpX	1316	1772	430	1098	607	1236	1608	1623	1113	1434	1074	1642	618	1249	609	740	931	1112	1039	1244
glrK	1367	1455	1136	1266	1556	1181	1530	1613	1105	2027	1194	1343	1454	1217	1493	832	995	1287	1003	2071
glrR	1287	1363	497	1181	656	918	1325	638	972	387	1100	1193	677	1184	608	659	901	499	1005	450
glsA	2338	1304	2240	1014	2011	359	398	420	248	197	1766	1336	2872	1087	2101	311	362	407	354	298
glsB	875	1065	286	774	487	1075	1144	1716	710	1164	780	894	413	833	405	705	870	1215	864	1392
gltA	8021	6514	6532	7292	7488	12075	9799	8406	6468	4894	6722	5203	8798	7849	7850	9041	7370	6664	8560	7384
gltB	62871	82125	41546	108885	77436	34521	39972	33497	79766	45862	51896	71725	58033	112992	72616	24939	28937	25921	84613	51729
gltD	23316	24650	13787	37012	28070	15359	15578	11482	23972	12087	19850	21619	18682	37795	25116	10806	10891	8415	23957	12477
gltF	560	711	206	581	278	929	933	610	724	325	471	603	274	593	296	654	728	445	801	406
gltI	25218	14974	20766	21107	41893	25099	13174	15309	23481	19588	22848	14892	28831	22502	36299	17493	11030	12722	25933	22631
gltJ	1262	887	1204	1047	1397	1099	877	728	963	519	1010	953	1529	1006	1148	806	601	491	974	577
gltK	864	561	372	670	644	819	572	419	717	383	650	568	512	671	568	591	340	324	731	428
gltL	2048	1476	982	1788	1861	2223	1384	1357	1702	1416	1787	1329	1386	1821	1803	1388	892	986	1731	1340
gltP	652	718	608	721	985	735	730	915	589	1029	525	664	799	690	821	480	404	626	583	1159
gltS	1371	1285	788	1036	1149	1295	1738	1650	920	1079	1210	1395	1022	1065	929	974	1079	1129	917	1082
gltT	9980	14982	1711	7263	1994	13436	20216	8472	8812	1530	8774	13741	2395	6993	1485	9676	13025	7250	9171	1917
gltU	159	188	23	102	29	203	285	172	125	25	134	229	29	132	22	152	242	149	180	39
gltV	125	154	18	103	11	109	215	156	90	40	94	177	14	109	16	120	184	131	106	62
gltW	7637	10624	1098	5715	1516	9484	12954	6376	6310	1167	6569	9351	1575	5322	1044	6736	8738	5280	6721	1550
gltX	17502	24027	5034	18256	8122	19583	21963	22379	20491	21224	15456	22224	7507	18700	7964	13801	17255	16656	22681	25370
gluQ	969	1127	744	828	580	814	1194	747	819	537	810	965	854	874	526	589	905	601	812	602
glxK	77	63	38	51	49	63	72	61	36	41	61	42	53	44	35	46	37	44	26	31
glxR	51	72	46	68	80	75	65	63	51	53	58	60	73	59	72	61	60	46	47	53
glyA	108492	118069	12399	112132	29110	101879	95092	71378	106669	41691	93713	110271	23320	116158	33166	76330	76181	57603	117254	50278
glyQ	1571	1710	775	1619	1090	1084	1227	1122	1329	1028	1327	1521	1048	1785	1197	827	1002	887	1619	1362
glyS	16060	16429	8434	17012	15081	13933	14587	12334	13963	11828	13828	15516	12489	17074	13866	9525	10587	9233	13881	12059
glyT	2142	2493	313	2010	459	2924	3627	3015	1892	1093	1724	2593	376	1934	391	2336	2468	1959	1976	1294
glyU	300	274	119	231	162	486	742	636	334	225	241	279	137	259	181	405	518	554	374	379
glyV	4793	4132	2170	4404	3324	4887	6701	4929	2874	1965	4413	4388	2847	4917	3665	3931	6830	4469	3709	2817
glyW	1275	1622	206	1363	258	2019	2714	1878	1289	803	1051	1714	260	1389	272	1621	2292	1433	1443	1116
glyX	738	714	238	791	292	856	1250	878	422	203	595	853	337	912	503	639	1568	833	677	401
glyY	299	312	116	287	135	263	544	308	168	68	245	318	121	268	123	237	464	226	194	78
gmd	172	165	84	140	144	494	552	503	148	145	143	162	126	158	138	342	321	385	130	159
gmhA	5516	5520	3542	5241	5674	6183	6142	7605	5415	7080	4634	4933	4880	5295	4994	4318	4365	5719	5626	8009
gmhB	396	405	267	346	326	445	356	650	243	426	331	374	320	357	352	249	252	428	248	428
gmk	7198	7905	5450	6157	7500	8158	9324	10757	5779	7245	6199	7554	7285	6314	7126	5569	7265	8338	6293	9107
gmr	3106	2202	2880	2239	3734	2629	2281	1696	1984	1220	2815	2084	3878	2350	3537	2099	1829	1317	2052	1374
gnd	41902	42574	14506	42650	25246	47440	42247	42424	43016	33613	35583	38725	21239	43617	24633	34133	32053	32556	46942	40586
gnsA	116	91	87	126	111	166	143	180	147	251	88	103	94	126	141	133	103	120	163	340
gnsB	6837	5027	777	5009	1799	7498	7685	8187	4874	5349	6031	5116	1214	5071	1944	5713	6867	7079	5450	7884
gntK	126	140	161	114	134	133	119	167	96	127	95	156	178	106	114	79	90	113	98	105
gntP	247	300	223	252	244	206	261	284	187	194	209	315	289	228	214	145	220	194	204	210
gntR	3429	3018	2292	2721	3343	3109	3685	3044	2721	2351	2929	3018	3064	2788	2940	2146	2746	2239	2825	2610
gntT	748	808	511	565	648	702	998	769	543	425	624	754	643	626	553	498	733	564	611	548
gntU	204	324	183	202	182	216	284	285	149	210	206	289	216	230	160	135	203	205	170	216
gntX	1294	1299	802	1061	1330	1469	1640	1738	1120	1325	1076	1201	1065	1192	1312	1071	1245	1341	1284	1600
gor	3396	3990	1872	3662	2871	2585	2940	3068	3139	3354	2883	3753	2773	3602	2626	1661	1771	2200	3008	3363
gph	1906	1931	891	1876	1401	1860	1755	2158	1581	2113	1632	1741	1149	2021	1345	1213	1290	1658	1731	2395
gpmA	6701	5291	3419	5296	4649	5914	5038	5328	4267	3895	5222	4929	4783	5191	4362	3595	2404	3522	3361	3366
gpmM	14925	17644	5070	14499	8345	12507	14465	12586	14788	12034	13211	16810	7560	14655	8316	8673	10205	9360	14434	12367
gpp	5885	6607	2856	5897	3264	4252	5279	3824	5020	4101	5002	6288	4049	5560	2787	3186	4090	2979	5206	4483
gpr	670	1113	434	663	569	460	809	793	676	657	555	1064	605	698	513	356	588	550	731	813
gpsA	2668	2833	742	2393	907	2252	2733	1350	2439	970	2225	2458	986	2522	975	1649	1928	1022	2751	1246
gpt	2300	3653	284	2225	529	3789	4929	6746	2512	5610	1751	3319	443	2249	630	2327	2503	4429	2225	5120
grcA	1645	1649	807	1665	1738	1337	1587	2239	1541	2124	1449	1484	1054	1499	1358	1027	1306	1543	1648	2290
greA	3472	3412	1778	3148	2760	4249	4197	6744	3123	6170	2948	3245	2476	3181	2162	3069	3196	4696	3323	6897
greB	1225	1197	1184	1165	1842	1106	1070	1587	995	3012	1098	1092	1596	1163	1672	773	903	1190	1171	3404
groL	81086	73454	51174	65162	87475	79647	54290	45684	76455	39924	69300	67657	70286	66315	74069	57180	41559	36730	78534	46553
groS	10216	8185	4584	8323	8669	7793	6481	1991	9183	1024	8249	7595	5702	8179	7118	5832	4409	1498	8975	1116
grpE	12791	11515	6731	10859	11524	13741	11695	9045	11652	5424	10388	10925	8950	10451	9734	8327	6271	6038	8727	4136
grxA	954	937	439	941	1002	1169	885	1354	965	1432	815	836	658	895	854	861	637	997	849	1638
grxB	11494	7956	2426	9422	4573	6750	5695	5680	6814	5990	10260	7588	3819	9761	4718	5050	5143	4830	7855	7455
grxC	1019	848	412	853	675	959	945	1259	884	1153	740	823	614	891	779	763	748	947	952	1380
grxD	8050	8100	3415	7939	7648	12075	10528	17776	8011	13064	6596	7150	4887	8164	6759	7827	6742	12499	7764	13885
gshA	12734	10626	7324	10471	10089	9840	10505	8721	9000	6571	10645	10539	10204	10422	9138	6832	6923	6517	8569	6425
gshB	2647	2523	1728	2493	2518	2319	2275	3017	2010	2485	2107	2285	2412	2458	2619	1630	1529	2208	2074	2618
gsiA	7347	8648	2823	5907	3238	6321	4764	2634	5760	2190	6013	8101	4121	6027	3375	4126	3151	2188	5168	2114
gsiB	4154	4002	1976	3259	2806	3852	2504	1935	2842	1226	3405	3848	2696	3257	2660	2737	1962	1487	2972	1303
gsiC	744	699	264	558	330	558	475	352	401	223	556	695	384	514	292	331	259	218	261	209
gsiD	854	716	194	680	235	709	542	254	558	108	728	642	272	632	190	493	384	183	709	170
gsk	2705	3983	965	2822	1037	3952	5208	3453	3423	2736	2300	3635	1364	2962	1019	2710	3842	2539	3532	3080
gspA	142	150	102	134	138	133	139	113	102	85	118	157	133	115	135	96	107	74	94	114
gspB	240	167	216	208	321	192	204	184	146	164	229	189	261	232	338	117	168	151	166	161
gspC	444	251	140	202	144	509	328	173	202	69	342	255	186	221	127	404	332	135	259	79
gspD	836	698	298	506	352	960	654	407	497	306	720	637	385	475	374	675	466	304	511	314
gspE	274	234	95	200	149	393	259	192	152	123	257	255	173	191	138	244	194	124	191	146
gspF	340	299	272	243	296	382	338	254	245	185	334	277	333	297	300	270	264	184	251	234
gspG	85	52	31	55	49	114	74	46	51	23	79	54	47	42	48	74	49	37	49	27
gspH	65	69	42	31	25	78	60	28	45	21	39	57	54	50	35	70	44	25	34	25
gspI	43	25	29	38	31	41	48	35	22	24	30	25	44	36	21	28	31	20	14	26
gspJ	94	84	74	79	89	79	68	84	64	47	85	76	109	69	79	43	56	63	38	55
gspK	299	244	233	220	298	253	280	231	203	194	236	303	321	204	254	158	200	187	197	206
gspL	571	486	381	414	497	517	599	616	397	456	454	443	500	388	455	371	445	461	483	548
gspM	83	74	51	69	70	54	70	42	56	22	52	77	78	51	74	44	35	33	38	41
gspO	403	392	479	318	435	202	289	244	187	144	255	388	653	326	387	149	196	177	175	204
gss	8417	7356	4976	7610	8288	5246	5508	6336	4826	5559	7071	7357	6988	7260	7808	3439	3141	4459	3825	4860
gstA	5484	4388	5026	4814	8669	4279	3660	7252	3739	8391	4497	4360	6654	4714	8147	3095	2529	5247	3731	8442
gstB	4720	3414	3308	4010	5589	4056	3343	4787	3170	4868	4170	3053	4654	4518	5480	3129	2639	3764	3661	5880
gtrA	1253	1263	341	1135	430	1492	1980	1815	1396	1324	1006	1274	443	1071	417	1078	1385	1279	1311	1708
gtrB	2198	2430	174	2219	283	3042	3459	1696	3102	1551	1911	2173	269	2239	344	1968	2216	1263	2845	1752
gtrS	2459	3019	132	2590	298	4356	3960	1852	4254	766	2186	2418	260	1949	298	3302	2204	1224	3536	894
guaA	11108	17664	2420	10223	3456	8691	13751	10651	8871	5216	8421	15639	3584	10289	3972	5510	7555	7403	8621	5500
guaB	18303	26349	1900	16974	3523	19075	24917	41087	15425	29487	14471	22878	3010	17388	4416	13536	16814	28552	16812	32062
guaC	3639	4363	669	3363	1247	3574	3797	9194	3628	12078	2848	3827	1014	3419	1316	2373	2332	6518	3715	14644
guaD	1139	531	820	368	552	1395	611	534	300	231	948	532	1182	372	568	891	356	416	307	201
gudD	203	184	183	181	222	158	160	156	100	117	174	170	205	157	180	92	97	105	91	85
gudP	58	68	49	49	36	29	48	61	33	51	45	50	59	73	41	23	40	42	29	46
gudX	192	168	181	185	244	150	146	223	127	204	155	179	242	185	204	132	100	149	124	196
gyrA	14386	17003	4971	13703	8315	14953	17636	21090	11114	12371	12021	15193	7581	13621	7858	10428	11630	14991	11917	14543
gyrB	10803	13054	5668	9648	9212	11831	14593	16775	10082	12443	9236	11909	8396	10088	8758	7960	9253	12270	9798	13112
hcaB	326	257	247	247	254	193	225	274	168	237	258	241	302	251	248	178	162	170	213	241
hcaC	74	59	73	67	55	42	42	44	42	56	57	66	81	58	61	36	48	36	40	54
hcaD	530	496	406	436	576	350	397	405	307	347	455	458	524	422	538	255	296	308	372	445
hcaE	541	541	408	394	445	362	408	456	289	418	436	445	524	476	435	245	264	353	347	512
hcaF	134	149	131	131	128	108	104	141	78	111	123	151	184	121	122	82	78	123	117	152
hcaR	703	631	449	632	747	641	962	690	526	777	509	596	545	542	676	456	520	534	446	704
hcaT	630	693	369	515	354	636	928	670	523	421	471	638	445	474	303	438	576	471	472	389
hchA	8415	4800	7674	6484	11988	4075	4110	4524	2119	1668	7205	4739	10217	6501	10590	2885	2842	3200	2354	1766
hcp	93	93	66	77	100	75	91	64	67	81	72	88	89	71	88	40	68	62	75	65
hcr	78	72	74	88	114	49	64	66	54	66	70	88	100	67	92	38	49	62	55	86
hda	1088	1567	587	1038	938	1198	1901	1496	776	936	878	1456	718	1018	918	798	1111	1002	745	1051
hdeA	220372	162816	134215	115093	130476	39395	37731	43009	20052	12117	187418	155356	186341	117392	121189	32869	36284	39374	29745	14292
hdeB	62873	40643	39401	30335	41007	10921	10692	14411	4310	3807	52136	39824	55654	30746	41016	8401	8625	11825	6310	3705
hdeD	13735	8185	7543	7198	7597	2247	1820	2200	968	491	11188	8732	10657	6620	7255	1642	1248	1907	1156	524
hdfR	1194	1136	865	1090	1403	1199	1251	2198	1034	2352	1034	1125	1232	1116	1353	742	730	1508	893	2182
hdhA	8201	5380	3486	7654	7823	6253	5168	5830	5659	5041	7177	4974	5095	7742	6926	4582	4124	4448	6295	5770
helD	2108	2000	1769	1835	2559	1552	2095	2472	1373	1911	1762	2020	2427	1801	2461	1077	1088	1580	1179	1795
hemA	3677	4702	1979	3332	3498	4226	6424	7022	3433	6285	3141	4156	2853	3444	3125	2910	3954	5188	3466	6641
hemB	3828	4352	1602	3376	2551	4330	4720	5474	3781	5108	3136	4162	2233	3537	2469	2849	2844	3892	3464	4816
hemC	4723	4972	3010	4337	4250	4240	4820	5620	4218	7171	4073	4610	3903	4153	3843	2975	3769	4138	4385	8293
hemD	974	1032	613	881	823	871	1027	993	903	881	819	971	848	875	787	556	607	689	873	914
hemE	3251	3570	1691	3060	2265	2488	3091	2889	3075	3128	2845	2982	2437	3215	2328	1768	2132	2121	3605	4104
hemF	1507	1629	576	1494	696	1522	1921	1030	1563	1031	1337	1504	858	1514	561	1175	1386	773	1666	1187
hemG	1511	1346	1019	1345	1321	1408	1554	1602	1070	1300	1395	1297	1318	1326	1149	952	1237	1194	1256	1497
hemH	1080	1105	852	936	966	1020	1144	1170	1029	1383	916	994	1161	892	910	659	864	803	1052	1573
hemL	11525	10470	5171	10310	9447	12834	9920	11163	12301	19106	10566	9714	7749	10503	8534	9239	7582	8683	13460	20885
hemN	6266	7867	3805	6048	5028	5803	7074	6002	5302	3476	5331	7279	5195	6056	4510	4301	5664	4543	5755	4080
hemX	1227	1192	833	1044	1223	1371	1412	1550	978	927	993	1012	1175	1093	1318	905	881	1166	1147	1175
hemY	4123	3932	2739	3484	3332	4143	4818	3548	3403	1929	3466	3573	3799	3580	3108	2933	3698	2716	3806	2238
hflC	10327	10134	3628	9923	5082	8446	9662	7297	8986	5849	8922	9426	5326	9720	5018	6044	6863	5560	8948	6212
hflD	2292	3326	584	2368	920	2026	2976	2215	2141	1492	2091	3178	899	2586	971	1465	2216	1637	2430	1562
hflK	13556	14338	5336	13294	6652	10243	11846	8214	12429	5577	11622	13091	7813	13232	6553	7102	8034	6269	11974	6011
hflX	13524	12396	9337	11654	9987	11975	14268	8996	10481	4803	11575	11739	12598	11418	8841	8198	9141	6598	10218	5210
hfq	11042	9484	8654	9208	15463	13236	12054	19175	10209	17216	9453	8928	11844	9422	14937	9073	8480	14149	10319	19989
hha	2124	1455	1060	1988	1982	2667	2964	1253	2060	937	1902	1458	1525	2046	1958	1982	2748	1203	2562	1220
hicA	120	146	71	109	110	139	182	149	120	136	124	143	98	115	127	77	87	102	95	112
hicB	456	456	260	412	437	439	431	556	361	453	381	485	324	459	498	285	306	434	379	523
higA	246	197	162	257	296	247	260	428	172	535	153	180	211	225	276	220	157	313	188	563
higB	138	142	95	151	136	191	193	233	150	248	119	142	135	131	139	143	151	200	159	365
hinT	1916	1287	783	1542	1320	1805	1476	2706	1194	2225	1589	1412	1130	1496	1244	1251	982	1859	1177	2237
hipA	582	466	373	510	576	565	509	466	402	578	453	471	494	525	524	371	362	315	479	568
hipB	205	177	156	172	291	226	182	237	167	342	155	159	199	171	272	154	163	205	186	387
hisA	1064	1058	385	988	545	595	535	415	827	360	854	1006	625	1103	665	355	268	312	692	311
hisB	3509	3274	2277	3386	3064	1955	1635	2029	2269	1742	2958	3025	3272	3598	2907	1415	1251	1512	2375	2012
hisC	3616	3703	3656	3706	5119	1840	1680	2178	2464	2019	3150	3482	5102	3818	4621	1374	1146	1497	2596	2077
hisD	4693	4862	4907	4899	7685	2657	2332	3593	3483	4018	3962	4424	7014	5014	6704	1997	1698	2700	3852	4271
hisF	2110	2018	943	2080	1221	1380	1130	843	1422	549	1670	1817	1397	1933	1140	1024	709	637	1282	474
hisG	3037	2821	2048	3186	3329	2327	1940	3255	3508	2850	2625	2632	2935	3250	3457	1753	1492	2491	3771	3638
hisH	923	984	480	901	648	456	486	422	705	330	711	785	668	940	601	341	269	270	605	344
hisI	3711	3681	1544	3598	2457	3120	2573	2021	2528	1002	3126	3505	2474	3555	2407	2370	2038	1597	2698	1119
hisJ	11625	11638	17397	8595	27462	15181	10800	18669	15466	23672	10387	10750	23145	9395	25036	10845	8696	13980	17095	27686
hisL	1880	1887	881	1694	920	1813	2043	1601	1089	736	1591	2089	1167	1643	1136	1413	1613	1288	1331	1013
hisM	418	306	301	269	525	510	350	352	322	291	356	328	387	299	450	318	259	291	340	281
hisP	1667	1128	967	1003	2280	2360	1328	1820	1481	2044	1271	1137	1455	877	2060	1383	779	1353	1160	1473
hisQ	1111	927	1620	709	2287	1145	1020	1319	969	1449	894	997	2011	706	1906	672	482	844	680	962
hisR	1651	2083	276	1508	310	2084	2825	1919	1152	505	1399	2279	407	1590	374	1739	2185	1526	1358	811
hisS	7224	7729	2830	6629	4472	6839	8298	9916	6211	8058	5957	7635	3812	6557	4321	4602	5267	7136	5736	8358
hiuH	337	227	219	287	351	488	366	367	273	311	344	236	277	292	364	341	364	342	361	373
hldD	6834	7246	3833	6350	6401	6932	6873	9073	6898	7797	5872	6910	5303	6231	6060	4604	4718	6781	6414	8412
hldE	3103	3680	1039	2791	1506	3116	3500	4773	2715	4071	2495	3240	1415	2807	1551	2136	2155	3448	2693	4675
hlyE	188	147	97	155	107	113	111	80	81	26	163	127	122	135	102	80	95	50	86	41
hmp	540	581	341	438	495	476	548	574	366	370	399	536	509	483	515	317	324	397	371	386
hns	62458	56827	35445	45509	56534	65394	62686	84594	46653	86976	55175	52427	50344	47789	51067	48587	52743	65130	54564	109676
hofB	489	571	467	445	556	473	480	577	380	516	479	543	595	473	501	321	377	362	445	513
hofC	333	361	234	265	302	300	304	361	253	226	270	349	278	299	262	209	274	202	234	238
hofM	192	170	152	160	197	130	116	165	134	194	150	159	223	174	183	121	97	98	142	187
hofN	52	37	30	39	36	37	29	26	20	21	32	51	43	44	37	18	37	21	38	19
hofO	18	17	10	17	9	8	20	2	9	6	12	20	10	18	9	8	18	7	12	3
hofP	7	3	5	5	4	4	6	3	6	2	8	4	3	5	4	1	3	3	3	1
hofQ	84	76	54	65	74	67	70	65	52	57	73	74	81	65	77	46	54	46	37	61
hokA	25	44	28	28	24	35	104	39	27	20	27	52	35	26	15	20	82	35	31	22
hokB	108	84	74	90	87	149	143	117	72	60	101	87	105	80	84	91	118	97	87	77
hokC	0	0	0	0	0	0	0	0	0	0	0	0	0	0	0	0	0	0	0	0
hokD	1380	1364	1038	1360	1940	1374	1649	1755	964	943	1191	1237	1358	1387	1716	1068	1272	1262	990	1222
hokE	38	30	36	36	42	23	32	27	20	16	16	28	44	30	33	20	21	17	21	21
holA	2368	2170	880	1764	1200	1855	2032	1249	1359	628	1933	1995	1165	1913	1163	1340	1690	1000	1613	770
holB	1290	1381	661	1243	908	889	1426	990	905	640	1129	1324	856	1250	816	611	967	786	911	713
holC	1452	1559	921	1380	1244	1152	1525	1168	1530	1235	1348	1495	1346	1372	1181	829	1166	936	1661	1392
holD	1517	2114	472	1453	674	1662	2274	2420	1423	2471	1306	2007	633	1465	689	1212	1782	1848	1634	3349
holE	2006	1494	783	1509	1447	2313	1998	1931	1956	1513	1658	1509	1010	1632	1436	1731	1591	1551	2137	1910
hpf	2794	2098	1566	2387	2092	2389	1931	1539	1614	1004	2472	2101	2157	2388	2166	1682	1370	1292	1691	1280
hpt	4077	4944	1493	4165	2166	5269	6545	6811	5575	7099	3441	4712	2018	3923	1900	3530	3387	4491	4406	5675
hrpA	4944	5186	2696	4799	3836	4562	5507	4086	4492	2220	4411	4854	3788	4866	3591	3131	3901	3166	4839	2547
hrpB	2428	2940	1252	2033	1787	2185	3006	3396	1735	3315	1905	2617	1709	2143	1624	1376	1780	2207	1776	3429
hscA	7790	7896	2208	7301	4060	7218	8703	4931	6538	5061	6528	6611	3234	7650	3802	5025	5247	3722	6888	5782
hscB	1330	1402	409	1414	725	1196	1559	1066	906	1061	1045	1260	550	1405	715	822	1045	839	1045	1226
hscC	300	339	324	348	366	307	322	283	210	279	257	298	411	352	391	217	254	255	264	370
hsdM	1933	2275	576	1758	820	2479	2855	4031	1842	2864	1705	2040	836	1826	812	1703	1710	2788	1784	3196
hsdR	4304	4644	2584	4262	4136	3820	4830	3202	4861	3939	3739	4261	3688	4592	3738	2783	3628	2555	5396	4768
hsdS	1011	1179	150	957	183	997	1508	480	1094	233	826	1107	182	961	199	766	1149	382	1154	265
hslJ	1783	1859	1137	1464	1545	1917	2990	2693	1253	1701	1509	1680	1576	1686	1341	1416	2229	2111	1318	1751
hslO	1183	1475	953	1066	1384	871	954	921	818	699	1049	1283	1370	1080	1178	575	563	674	916	860
hslR	753	870	778	690	1069	633	514	575	557	550	638	828	943	641	913	447	407	422	569	689
hslU	7068	7192	7951	6699	12443	5396	4471	4927	6260	6022	6051	6720	10437	6530	10266	3875	3688	4017	6465	6765
hslV	1418	1469	1948	1204	2554	1110	927	647	1310	565	1149	1255	2440	1247	2113	782	575	548	1408	660
hspQ	3996	4045	6874	3327	9572	3345	3320	3300	2549	3358	3489	3904	9020	3490	8408	2522	2866	2510	2890	4016
hsrA	825	859	563	680	702	816	927	699	662	570	687	850	762	717	594	600	708	568	770	624
htpG	14434	13541	14113	12599	22466	14532	9380	6725	15314	6436	12599	12418	18858	13037	18963	10723	7300	5361	16285	7578
htpX	10908	10052	7430	9009	12067	16488	14303	19737	12185	27030	9063	9648	9881	8467	9864	11273	8624	12699	10298	23618
htrE	367	297	370	303	468	452	509	481	317	297	343	318	533	326	412	344	439	402	358	302
hupA	31192	25680	11340	25182	18854	39938	35728	46666	34171	56405	27500	25291	16571	26043	19708	29594	30788	36612	38567	73426
hupB	14459	13560	6065	12837	9005	16043	18238	17457	15470	18595	11564	12772	8175	12101	8468	10877	10487	11655	13720	19370
hyaA	234	220	229	172	296	74	84	88	60	72	190	200	297	168	243	72	66	79	89	75
hyaB	181	176	128	144	165	90	78	98	68	52	166	140	182	151	127	64	73	63	77	83
hyaC	47	39	33	49	33	31	31	36	9	31	48	34	53	44	51	19	27	16	25	30
hyaD	109	98	72	83	79	69	53	81	27	56	82	91	69	61	74	43	44	39	30	34
hyaE	41	34	20	33	41	25	30	24	17	19	43	22	39	34	29	13	17	23	13	25
hyaF	190	179	105	149	106	88	111	88	71	45	161	163	120	111	107	58	69	59	61	51
hybA	91	93	62	91	87	67	84	93	41	63	75	91	92	89	80	46	53	74	48	78
hybB	67	48	40	48	65	34	49	82	39	41	52	51	56	53	53	35	41	35	38	38
hybC	537	515	414	518	546	482	512	651	350	375	411	474	565	443	511	351	359	453	351	435
hybD	370	347	258	309	431	309	385	427	282	279	277	306	358	321	359	240	202	253	217	233
hybE	261	235	200	239	242	257	274	297	198	175	217	246	265	238	225	173	205	183	164	175
hybF	85	90	78	97	69	88	87	93	56	61	76	86	92	88	93	53	79	97	69	85
hybG	366	347	277	363	309	280	341	270	225	173	320	327	344	314	266	202	267	220	264	239
hybO	308	400	344	352	550	264	384	522	267	605	305	381	449	372	472	203	274	417	310	817
hycA	26	31	40	26	49	63	43	229	28	155	23	18	54	31	52	43	30	160	26	235
hycB	19	38	22	13	24	33	22	68	26	80	12	14	27	16	25	16	13	50	24	99
hycC	112	103	91	71	90	67	101	94	71	71	71	102	118	96	114	59	77	69	66	89
hycD	40	36	25	20	37	34	20	38	16	35	35	26	29	32	30	15	16	30	33	33
hycE	209	173	171	140	190	162	160	151	118	124	166	147	225	168	171	102	120	125	100	141
hycF	42	40	34	42	58	39	42	51	21	28	31	24	61	30	25	24	25	33	27	46
hycG	174	160	134	149	202	132	129	175	109	230	141	137	167	166	174	92	84	117	117	198
hycH	123	109	139	151	177	117	106	191	119	264	140	129	165	142	169	75	80	113	93	220
hycI	640	637	499	551	659	661	680	1101	491	1270	586	622	627	536	568	450	485	769	498	1293
hydN	163	141	149	100	162	141	207	421	128	373	144	127	178	129	170	123	133	297	137	330
hyfA	18	34	31	15	37	16	24	22	14	22	19	31	50	27	32	9	20	15	14	36
hyfB	306	267	225	192	258	229	273	265	186	165	206	265	261	225	206	156	172	186	187	176
hyfC	33	31	34	25	28	21	32	22	14	8	30	32	58	31	30	18	21	13	23	27
hyfD	69	97	80	82	102	69	110	104	48	58	63	113	113	68	103	58	67	64	53	90
hyfE	63	58	43	50	68	38	54	72	43	45	41	39	66	45	70	36	36	50	31	61
hyfF	303	291	277	247	316	199	259	272	182	207	227	299	360	213	310	163	193	221	201	220
hyfG	343	348	327	289	425	251	302	303	223	239	270	309	453	297	322	183	233	222	231	200
hyfH	108	78	71	81	85	57	61	64	38	63	76	73	87	102	75	37	52	42	53	50
hyfI	183	173	156	165	198	109	136	133	98	85	190	165	184	141	164	83	117	80	117	94
hyfJ	16	14	23	19	12	10	14	12	15	6	18	23	16	25	20	7	13	10	16	11
hyfR	295	305	235	266	302	252	259	277	207	205	273	290	313	294	253	170	214	198	211	209
hyi	23	17	22	21	26	21	33	19	17	10	14	12	41	12	28	16	17	15	14	13
hypA	57	41	106	22	192	107	62	602	100	579	54	33	149	25	182	78	30	388	67	495
hypB	420	346	421	298	629	326	324	1136	368	1227	373	349	610	309	573	227	235	786	399	1094
hypC	26	16	37	29	38	30	25	67	34	58	23	33	55	13	35	26	24	42	26	60
hypD	871	716	673	637	871	768	845	966	642	697	695	626	843	660	696	549	600	654	720	810
hypE	1137	923	746	769	912	915	945	907	660	578	904	800	1042	788	801	575	637	603	737	608
hypF	864	1040	781	706	846	625	719	630	600	564	793	922	1046	781	742	439	527	493	633	620
hypT	871	973	664	899	886	840	949	1016	816	1124	791	916	746	891	815	595	725	705	865	1291
hyuA	202	211	158	185	203	166	177	180	144	111	169	209	177	191	190	121	112	103	155	141
iaaA	7857	9892	3057	6587	3785	7467	5216	3084	6962	4263	6456	8714	4432	6493	4048	5076	3254	2528	6189	3752
iadA	1725	1815	664	1754	1019	2284	2235	2625	2489	3134	1448	1682	921	1835	935	1445	1608	1815	2409	3002
iap	1306	1923	531	1402	869	1351	2157	1484	1315	1726	1064	1848	770	1541	833	969	1506	1253	1325	1913
ibaG	971	901	183	825	309	1147	1027	1701	782	1224	755	963	258	827	358	786	671	1182	799	1382
ibpA	2958	2598	4801	2135	8560	2954	2100	1907	2040	2205	2350	2464	6152	2030	7259	2016	1504	1308	1957	2099
ibpB	2182	2043	2306	1540	3128	3523	2749	2660	607	613	1808	1907	2902	1586	2621	2583	2267	2030	751	679
ibsA	0	0	0	0	0	0	0	0	0	0	0	0	0	0	0	0	0	0	0	0
ibsB	0	0	0	0	0	0	0	0	0	0	0	0	0	0	0	0	0	0	0	0
ibsC	0	0	0	0	0	0	0	0	0	0	0	0	0	0	0	0	0	0	0	0
ibsD	0	0	0	0	0	0	0	0	0	0	0	0	0	0	0	0	0	0	0	0
ibsE	0	0	0	0	0	0	0	0	0	0	0	0	0	0	0	0	0	0	0	0
icd	32908	31178	15557	33104	23373	44590	36195	35519	28153	24054	26402	27164	22167	34446	24550	32320	24458	26498	33449	31195
iceT	373	348	197	272	254	275	291	208	212	164	298	314	292	305	253	184	227	147	233	141
iclR	2323	2687	1194	2127	1428	2437	3340	2689	2150	2176	2067	2481	1605	2185	1396	1706	2200	2083	2333	2448
idi	1146	981	979	878	1296	893	896	709	595	661	970	884	1186	949	1242	642	744	570	674	809
idnD	64	107	46	68	73	57	93	87	71	50	49	83	75	71	63	63	81	56	58	47
idnK	55	85	65	62	64	66	84	83	49	62	55	65	74	62	54	46	68	55	63	92
idnO	139	161	126	163	196	128	168	121	123	100	109	150	179	144	166	81	123	100	123	122
idnR	946	791	524	900	930	928	889	785	749	676	826	705	691	930	867	694	736	638	804	801
idnT	609	553	532	540	651	534	546	486	479	507	525	520	659	536	622	431	404	399	495	546
ihfA	12025	9573	10978	8931	15012	9668	12209	12858	7158	11624	9817	9849	14612	8337	13325	6329	7045	8463	5631	8733
ihfB	17485	11612	13934	14851	22843	13094	10685	10749	9401	6849	15376	11079	18943	15282	21477	9894	8432	8345	10588	8312
ileS	20058	19492	10505	18798	15901	19135	19892	26853	17030	23047	16791	18469	14825	18629	15024	12677	13468	19092	16924	23406
ileT	4	7	2	3	1	4	2	1	1	0	2	4	0	3	0	0	0	3	1	0
ileU	4	5	0	7	1	9	7	7	2	1	4	11	3	8	1	2	8	8	4	2
ileV	0	0	0	0	0	1	0	0	0	0	0	0	0	0	0	0	0	0	0	0
ileX	21	30	20	15	17	23	21	26	25	13	23	18	19	22	30	19	18	20	15	20
ileY	16	10	3	8	13	26	14	11	5	5	27	12	2	15	13	18	15	8	3	12
ilvA	3105	2666	1614	2699	2071	3185	2478	2378	2042	1259	2365	2196	2128	2787	1882	2186	1739	1697	2435	1609
ilvB	9645	11574	5970	7143	6016	7020	6565	4091	9368	3717	8120	10409	8179	7639	6492	4968	4718	3250	10076	4161
ilvC	110196	104753	12382	109436	22078	138135	69266	41514	116190	34922	93135	97550	23650	110697	31269	90959	41832	30096	102102	31738
ilvD	3019	2677	1432	2613	1918	2834	2149	2986	1845	1953	2404	2138	1837	2730	1883	2165	1538	2375	2433	2835
ilvE	2623	2073	1306	2342	2046	2450	1780	2368	1955	2378	1992	1858	1680	2327	2079	1715	1002	1629	1854	2380
ilvH	1055	698	524	893	696	819	939	700	638	474	796	695	739	814	824	529	387	455	497	372
ilvI	5276	3874	2655	4497	4204	4899	4457	5983	3411	3645	4015	3545	3795	4370	4086	3136	2566	3947	3171	3238
ilvL	41013	26318	23752	39991	42112	33196	39406	40495	30427	20526	33279	30394	28686	38239	44944	26985	31942	30889	35242	30215
ilvM	298	414	304	230	237	349	238	308	339	201	236	346	471	232	231	226	166	307	379	236
ilvN	955	944	870	706	970	723	581	444	987	406	778	916	1108	703	1013	534	479	348	1012	528
ilvX	1261	1511	533	1057	685	1747	1088	509	1067	193	932	1039	708	1238	841	1474	822	397	1529	315
ilvY	370	453	378	361	403	354	408	506	275	569	385	388	428	323	381	276	301	426	335	760
inaA	972	957	408	745	479	779	1088	1001	734	927	702	893	556	747	448	573	573	744	558	751
infA	16521	22621	2571	15098	3344	19974	33282	23924	19286	19998	13594	21131	3368	15728	3384	14438	27073	17598	20796	25370
infB	15028	18593	7550	14270	10610	15778	21087	24340	11072	10526	12430	16797	10693	14178	9938	10881	13649	17424	11658	10594
infC	73600	87819	30603	66822	42847	86696	106111	103450	68831	78775	62033	82133	41285	62629	36259	64583	78861	73177	71337	94218
insA	965	1147	724	854	873	902	1227	1003	819	903	839	1065	1035	860	829	634	983	810	868	1041
insB1	8779	9175	3218	8169	6870	7760	11135	9993	9945	10375	7745	8623	4483	8551	6069	5348	9302	7737	10758	12344
insC1	90	151	122	135	184	227	258	203	202	239	123	138	167	124	163	140	166	131	206	275
insD1	526	490	430	473	711	411	473	397	408	338	438	483	627	463	744	310	409	294	451	435
insE1	167	181	167	128	217	164	179	182	121	144	142	157	269	130	206	95	139	152	135	169
insF1	803	1097	374	692	632	807	1112	997	706	1039	628	935	512	694	544	555	887	740	794	1193
insG	1025	1143	570	895	700	908	1017	909	917	793	887	1017	878	900	625	628	747	649	864	777
insH1	5880	5928	7875	4263	14905	7169	4868	12591	7004	13803	5370	5473	11166	4486	13564	4988	3747	10133	7564	16854
insI1	1264	1263	820	1125	1403	1265	1423	1156	1130	1396	1116	1088	1245	1165	1230	828	1068	843	1068	1502
insJ	130	150	61	127	94	167	159	159	86	96	93	118	75	132	73	113	146	105	98	106
insK	125	104	77	120	125	170	155	153	101	83	83	109	77	125	109	100	119	98	84	103
insL1	717	989	245	443	316	463	660	439	453	286	533	929	377	447	293	351	514	343	465	276
insQ	2401	2558	1400	2277	1938	2066	2473	2112	2008	2103	2039	2335	2054	2157	1721	1550	1810	1680	2123	2675
intA	2728	2331	2694	2724	4389	2182	2103	1625	2229	2021	2456	2110	3698	2832	3933	1670	1751	1314	2435	2424
intD	1908	1940	1550	1865	2343	2023	2368	2042	1547	1583	1597	1800	2121	1970	2317	1325	1566	1478	1499	1481
intE	620	605	444	565	663	530	608	590	232	292	557	581	498	600	558	390	434	462	267	425
intF	3207	2945	2090	3003	3332	3715	3817	3514	3619	3849	2785	2817	2814	3222	2881	2854	3117	2612	4027	4780
intR	428	552	422	366	340	504	726	753	372	380	382	573	613	425	344	358	456	519	359	426
intS	1067	1078	409	1027	591	1420	1438	1275	1135	972	944	1040	531	946	564	955	1030	925	1083	939
intZ	1622	1401	511	1487	671	1352	1522	1108	1262	553	1347	1336	791	1375	780	1014	1286	865	1303	757
iraD	226	364	221	295	398	205	196	163	248	250	187	298	280	308	350	165	156	158	283	294
iraM	75	34	17	52	32	193	55	25	91	26	95	33	21	59	32	140	54	18	63	29
iraP	1852	1183	1771	1315	3327	2513	1414	3689	1154	2945	1521	1140	2355	1417	3181	1642	1096	2780	1219	3594
iroK	0	0	0	0	0	0	0	0	0	0	0	0	0	0	0	0	0	0	0	0
iscA	1482	1396	453	1449	903	1153	1597	897	1294	1257	1095	1271	726	1399	1045	691	594	555	906	879
iscR	12145	11122	5234	12624	11317	10402	10162	9162	11258	10808	10377	10244	7145	12340	10080	7723	7755	7039	11653	12236
iscS	18050	16643	6109	18736	12756	15382	16828	11412	14130	10631	14628	15274	8914	18884	12268	10287	10559	8577	13642	10623
iscU	2541	2215	882	2413	1695	2294	2535	1456	1938	1330	1944	1976	1282	2450	1776	1541	1445	1028	1701	1179
iscX	1114	1087	356	1098	491	1089	1034	671	936	1090	958	1023	456	1111	520	748	721	493	1033	1216
ispA	1881	2276	581	1899	742	1481	2199	1535	1617	1069	1650	2027	724	1979	726	1087	1506	1136	1680	1152
ispB	9343	10881	4356	9109	6828	8675	9036	12563	9775	18756	8057	10596	6133	9486	6338	6483	7489	9406	10453	22029
ispD	1580	1882	525	1490	712	1455	2210	2107	1503	2576	1288	1583	619	1450	635	968	1361	1402	1433	2532
ispE	9643	13994	2397	8890	3235	10367	13983	12610	8829	11245	8193	13116	3441	8850	3203	7789	11146	9012	9696	12556
ispF	659	750	182	574	308	647	788	719	692	669	546	708	275	600	309	413	396	480	568	631
ispG	7536	7683	3228	7170	4428	5848	6623	3731	5847	2682	6550	6884	4494	7310	3970	4211	5216	2992	6631	3411
ispH	2437	2604	1112	2231	1309	2257	2603	2130	1867	1761	1953	2298	1541	2086	1230	1363	1412	1498	1591	1404
ispU	3422	3799	790	2605	1173	4405	5591	7613	3158	4523	2935	3535	1116	2641	1109	2943	3478	5641	2995	4796
isrC	438	419	312	368	514	45	43	48	18	28	306	448	440	376	548	32	33	44	26	52
istR	39	50	49	38	67	55	75	59	32	29	41	57	66	50	38	39	50	34	48	39
ivbL	5952	4782	2435	4619	3636	5647	7894	3200	3242	1161	4698	5527	2919	4332	4008	3872	6038	2330	3875	1661
ivy	11495	8050	6599	6991	9296	6374	8639	10010	4951	7313	9295	7374	9222	7078	9031	4727	5807	7203	4997	7449
katE	11016	7911	3891	8245	3547	4887	5554	3689	3561	1327	8962	7188	5692	8755	4252	3481	3781	3000	4067	1505
katG	18314	15694	11556	14284	16721	9081	9628	8458	10256	8685	15173	14315	16177	14326	14874	6294	6006	6289	9321	8015
kbaY	60	45	62	52	77	60	74	61	57	48	37	44	69	65	69	39	61	68	59	66
kbaZ	187	190	145	173	214	169	151	161	128	150	166	173	244	159	181	100	113	116	124	144
kbl	596	512	424	468	549	433	512	518	343	339	496	461	540	440	540	261	265	339	271	340
kch	4355	3360	834	2969	1130	2027	2115	1189	1307	754	3923	3087	1224	3085	1212	1550	1877	1079	1691	936
kdgK	1550	1514	848	1466	1708	1719	1681	3402	1604	4661	1283	1381	1204	1554	1531	1226	1129	2555	1710	5494
kdgR	1900	1855	864	1465	1213	1975	1740	1806	1160	1113	1567	1798	1177	1425	1289	1196	1037	1273	952	1073
kdgT	224	193	157	173	221	180	179	170	134	104	158	182	246	168	196	108	120	111	126	118
kdpA	77	98	60	79	103	54	76	61	40	51	83	87	78	77	94	45	46	57	44	64
kdpB	352	360	276	341	386	252	300	333	209	231	331	352	348	372	334	190	238	240	228	278
kdpC	383	372	133	286	196	309	386	386	201	283	328	334	205	291	220	219	298	306	249	346
kdpD	3433	3461	2740	2772	3510	2220	2829	3141	2065	2910	2805	3129	3488	2866	3238	1583	1942	2215	2225	3134
kdpE	467	505	409	391	383	282	386	267	312	229	416	496	547	463	377	226	291	203	382	217
kdpF	2	2	2	2	2	5	2	1	5	0	4	0	3	5	6	2	0	0	1	0
kdsA	8658	10106	4106	10110	8275	9671	11290	13560	11500	13502	7365	9485	5647	10008	7266	6978	9202	10372	12615	16516
kdsB	2220	2747	1122	2133	1561	2251	2722	3994	2006	3087	1864	2351	1555	2309	1407	1621	2053	2850	2357	4437
kdsC	2750	2766	1732	2377	2097	2585	2835	2642	2213	2293	2402	2559	2357	2423	1882	1825	2079	1972	2487	2471
kdsD	2186	2375	1119	1971	1440	1788	2254	2046	1748	1486	1783	2187	1495	1887	1342	1177	1633	1529	1796	1644
kduD	329	262	325	206	296	279	227	194	155	165	277	234	406	200	228	171	137	166	164	180
kduI	279	318	388	258	414	230	273	249	211	202	239	280	480	248	426	175	244	179	215	262
kefB	1015	783	785	801	1097	849	889	784	660	849	795	798	1078	829	1106	609	444	546	579	641
kefC	1238	1130	607	977	913	887	1103	1069	819	905	918	1001	897	987	863	594	650	698	720	837
kefF	445	356	193	298	336	354	346	513	300	558	348	320	279	351	362	249	249	406	307	650
kefG	749	588	553	634	899	760	689	881	605	953	650	585	786	703	986	623	513	672	659	1267
kgtP	36544	33504	21996	33094	31772	37179	40165	40935	31702	42733	30813	31865	30366	33138	28678	26616	30170	31232	32972	48476
kilR	4	13	3	5	4	9	8	11	1	2	6	5	10	6	5	10	7	8	4	4
kptA	409	386	399	375	574	310	244	431	221	357	344	377	491	338	584	216	188	282	180	390
kup	1374	1284	627	1139	854	1243	1560	1292	902	692	1185	1225	862	1226	769	948	1111	956	1142	795
lacA	73	62	44	77	61	62	80	65	64	41	64	66	55	58	53	47	61	57	63	44
lacI	979	945	534	782	782	756	844	973	657	952	789	971	713	809	642	472	528	652	581	776
lacY	125	147	159	124	165	187	194	205	126	122	133	132	163	149	164	131	159	160	130	162
lacZ	294	316	285	272	311	213	226	231	168	188	218	260	349	239	278	144	212	186	202	175
lamB	286	280	246	263	317	220	319	252	200	205	230	229	355	229	296	166	224	205	216	223
ldcA	1944	1642	1571	1762	2506	1764	1980	3108	1561	3196	1708	1526	2011	1834	2340	1217	1259	2161	1495	3667
ldcC	1464	1094	1611	1128	2091	975	1057	992	680	719	1140	1015	2197	1125	1917	730	743	763	844	845
ldhA	1462	1334	942	1301	1413	1270	1015	1500	807	1028	1263	1299	1233	1318	1145	885	716	1151	915	1137
ldrA	422	523	246	485	339	547	710	746	567	568	395	506	336	545	286	373	570	541	652	656
ldrB	155	138	123	92	108	113	133	131	55	79	117	137	176	106	113	94	99	102	61	102
ldrC	45	52	46	31	33	48	46	61	22	37	41	50	45	41	33	27	35	27	35	42
ldrD	871	658	472	511	565	1024	854	872	475	375	792	709	637	541	547	725	685	751	586	505
ldtA	3237	2277	4255	2411	6360	2479	2528	2368	1858	2038	2809	2215	5641	2507	5560	1770	1866	1989	1967	2308
ldtB	13525	15614	4742	13079	8736	14270	16658	21212	11383	18800	11993	14654	6567	13580	7735	10384	13256	15903	12778	23064
ldtC	494	508	232	450	385	935	610	1108	639	1313	380	434	333	474	391	592	467	782	691	1527
ldtD	4533	3594	8344	3847	11534	3035	2937	2766	2586	2681	3846	3407	11030	3928	10644	2121	2085	2150	2783	2733
ldtE	3104	2475	6075	2500	8589	1654	1639	2340	1499	1877	2622	2257	8539	2836	8283	1181	1186	1888	1639	2282
lepA	11903	14448	3656	10426	5795	12011	14451	17282	10951	13196	10247	13520	5483	10500	5675	8286	9394	12463	10640	13664
lepB	4207	4661	1309	3342	1865	3732	4790	4608	2986	2990	3437	4462	1953	3303	1781	2495	3121	3081	2790	2752
leuA	28655	19976	15210	25931	16222	16537	16710	8326	14309	2881	24662	19098	20692	27213	15395	11147	10506	6522	13955	3068
leuB	26254	20702	11940	26580	13726	10791	11534	8845	13825	6100	22605	19615	17329	26422	12466	8027	8100	6683	13900	6048
leuC	26111	20929	13691	26967	21585	9949	10271	9469	14268	8337	21820	19718	20428	28078	21163	7209	7592	7536	14764	8721
leuD	12903	9726	7997	13172	13863	7114	5758	6624	7074	5889	11138	9124	11433	13388	13081	5203	4695	5278	7853	7063
leuE	388	451	172	365	257	419	807	605	367	643	307	376	157	337	207	311	486	401	333	518
leuL	13806	7754	4326	9364	7274	12172	11863	11529	7187	6764	10905	7516	5308	7250	4616	10034	4812	7061	5835	8031
leuO	324	254	202	266	284	469	355	309	208	177	274	244	317	272	265	327	315	243	213	215
leuP	486	487	130	451	207	578	848	688	373	284	352	503	146	275	60	444	300	293	294	304
leuQ	570	574	179	456	267	755	963	744	492	329	483	609	224	396	201	585	612	502	543	472
leuS	17598	19635	9662	16648	14918	13568	16555	16569	13008	10605	14707	18782	13587	17076	13900	9075	10802	12088	12373	11183
leuT	1384	1516	129	1118	203	1562	2225	1433	875	357	1071	1470	187	1002	135	1285	1414	983	807	434
leuU	207	217	55	149	57	187	225	242	157	134	127	221	56	118	33	174	120	120	104	150
leuV	195	168	23	161	33	237	357	279	156	95	146	152	40	75	13	173	152	131	103	113
leuW	2830	3380	436	2524	620	3124	5751	4347	2213	1323	2227	3642	488	2148	424	2674	3580	2628	2171	1576
leuX	493	379	106	386	165	597	1058	818	369	225	429	518	136	335	155	533	627	531	294	204
leuZ	1861	2570	270	1985	364	2503	3800	2500	1553	888	1702	2573	375	2059	380	2106	3050	1907	1795	1133
lexA	4077	4424	3178	3399	4894	4297	4454	7901	3851	12122	3356	3877	4378	3494	4322	3083	2730	5474	3495	12191
lgoD	191	179	118	129	125	125	157	119	110	76	146	157	124	152	125	92	119	86	93	78
lgoR	106	152	86	99	84	103	195	82	123	90	83	136	99	105	77	90	138	84	136	104
lgoT	469	550	422	414	454	340	607	516	390	356	401	547	560	387	406	287	411	337	387	462
lgt	1572	1397	598	1272	873	1545	1488	2151	1173	1797	1287	1348	836	1287	874	1041	1114	1627	1271	1929
lhgO	2801	2788	11856	2321	6867	1410	688	701	1754	606	2543	2608	15643	2392	6000	1014	637	640	2044	774
lhr	2605	2828	1418	2179	1855	1474	1803	1153	1371	725	2137	2477	2021	2205	1819	1078	1236	817	1442	841
ligA	2852	2759	1364	2252	1904	2292	3303	2799	1653	1220	2198	2696	1798	2318	1719	1438	1999	2025	1488	1229
ligB	272	271	197	242	242	222	293	237	216	222	224	277	262	235	261	132	180	185	210	207
ligT	726	751	322	707	476	733	876	701	606	465	646	698	430	670	429	580	679	520	701	579
lipA	6789	8307	2386	6581	4709	6160	8282	11590	5573	10957	5708	7946	3477	6606	4668	3914	4812	8143	4993	10970
lipB	344	376	109	325	114	348	428	279	289	159	271	361	159	327	131	277	314	204	298	241
lit	766	702	176	653	367	777	760	318	708	139	696	652	253	638	313	577	645	306	811	150
livF	1264	1171	667	1199	757	1386	1366	1085	1453	945	983	1063	895	1191	791	986	764	759	1275	1152
livG	1372	1303	818	1415	1215	1672	1526	1459	1416	1215	1235	1185	1204	1455	1226	1142	972	1082	1400	1331
livH	687	658	607	688	541	610	646	604	686	348	488	580	817	693	584	437	397	448	792	465
livJ	6625	4690	4739	6440	5854	7660	5330	6899	5219	5465	5213	4256	6383	6558	5919	5101	3361	4947	5288	5488
livK	6014	5772	4812	6562	8229	8449	6927	10690	9209	12000	5095	5228	6703	6884	8199	5710	4522	7828	8883	12515
livM	2024	1689	1141	1956	1257	2170	2128	1469	1889	731	1607	1595	1512	1953	1161	1398	1200	1043	1549	603
lldD	1255	1337	596	1408	987	1028	1171	650	1219	642	1091	1240	815	1351	930	738	770	497	1176	681
lldP	1015	1125	619	1080	840	761	1034	721	875	815	867	1121	768	1106	808	557	757	528	916	851
lldR	402	452	225	390	345	330	377	186	326	156	326	351	384	399	307	215	282	171	345	164
lnt	2908	3313	1013	2672	1171	2515	2807	2206	2186	1630	2601	3126	1442	2734	1129	1717	1935	1698	2239	1548
loiP	2221	2084	1697	1919	2834	2518	3094	3962	1693	2814	1767	1953	2242	1876	2501	1646	1818	2609	1569	2698
lolA	1015	1034	695	919	1026	1128	992	1220	833	751	874	893	949	1004	1134	800	832	983	973	1100
lolB	1925	1715	780	1764	1332	1536	1726	1498	1499	1925	1573	1628	1026	1803	1264	1003	1287	1213	1789	2265
lolC	2678	2886	730	2418	1007	2640	4115	2907	2931	3038	2200	2565	1085	2578	987	1867	2971	2273	2908	3224
lolD	923	838	220	959	430	911	1108	763	789	589	778	757	328	953	417	662	701	558	769	635
lolE	2059	1772	968	1818	1378	1855	2187	1633	1358	926	1575	1749	1396	1758	1346	1080	1254	1071	1167	781
lon	18218	16980	15058	15787	24493	16137	15296	18476	15463	18026	15004	15168	20281	15876	21177	10924	9808	13187	14815	18187
lpd	26747	34853	11512	32284	19827	34605	44958	48238	42364	61715	22433	31039	16634	32282	19327	23756	28246	33897	38439	54695
lplA	983	946	653	916	890	874	1000	910	761	913	781	826	941	983	848	663	729	645	931	1031
lplT	724	602	476	614	598	451	628	492	426	287	607	574	668	600	563	327	371	321	383	270
lpoA	5554	5694	3892	5410	6204	4810	5524	5588	5112	5505	4726	5484	5441	5611	5540	3466	4264	4373	5486	6224
lpoB	3341	2462	1698	2665	2542	2144	2132	2638	1691	1984	2875	2436	2342	2535	2416	1473	1460	1985	1705	2109
lpp	383119	325397	248967	315943	428925	490137	472599	456318	347579	358380	329182	327108	344763	277095	312318	364661	325015	309460	360178	403055
lptA	2168	2050	1383	2005	2149	2046	2263	2574	1891	1898	1806	2108	1876	2116	2092	1538	1814	1993	2056	2317
lptB	2019	2331	1233	1843	1602	1442	1866	1609	1736	2144	1804	2038	1640	2115	1596	1027	1091	1210	1738	2244
lptC	2033	2043	1307	1792	1609	1825	2229	2140	1681	1540	1819	1940	1794	1918	1709	1467	1819	1735	1992	1919
lptD	20641	18478	12268	18116	18892	17821	19735	13621	17111	11228	17699	17820	16949	18475	18174	12535	14018	10457	17688	12616
lptE	2592	2667	1444	2329	1803	2299	2488	2974	1563	2580	2163	2557	1796	2359	1948	1719	1919	2281	1912	3439
lptF	1927	1690	1389	1563	2376	2041	2289	3104	1556	2489	1661	1678	1866	1580	2154	1558	1602	2284	1759	2902
lptG	2487	2578	1562	2159	1698	2170	3025	2546	1749	1495	1954	2346	2155	2034	1630	1563	2068	1750	1751	1735
lpxA	7094	8342	3399	7662	5404	7581	10183	11479	8240	12803	6017	7723	4762	7646	4305	5391	7061	8213	8246	14970
lpxB	3221	3662	1428	3131	1603	2911	4521	3007	3391	2146	2717	3428	1766	2989	1390	1961	2844	2121	3131	2228
lpxC	40755	46345	27936	36716	42847	43116	50684	68774	31757	68088	34662	42997	37687	36569	37296	30164	36722	49725	32846	75676
lpxD	20623	21999	7825	19341	11902	17288	22055	14969	17311	11272	17968	19852	10995	19518	10563	12508	16288	11199	18259	12328
lpxH	1935	2430	379	1750	441	1762	2724	1212	1912	604	1665	2249	570	1778	436	1173	1838	916	1811	586
lpxK	1213	1655	563	1104	576	818	1397	840	1094	544	973	1441	830	1060	542	609	905	598	1159	617
lpxL	1479	1808	1069	1493	1282	1833	1858	2731	1977	3860	1281	1767	1481	1473	1224	1222	1375	1947	1914	3964
lpxM	4559	4260	2143	4051	3186	3771	3937	4957	3472	6302	3782	3920	2915	4124	2979	2683	2717	3526	3462	6694
lpxP	2416	2882	1563	1929	1724	2202	5213	2696	2655	1193	2057	2746	2045	1873	1477	1650	4069	2282	2588	1443
lpxT	1012	879	151	894	238	1612	1436	848	1391	542	930	831	257	929	212	1206	1106	653	1605	725
lrhA	3552	2915	2051	2907	3423	2927	3458	3163	2187	2782	2764	3177	2655	2742	3539	1853	2126	2245	1962	2973
lrp	20442	15351	7150	15350	12574	24922	16355	18358	17088	20857	17672	13989	10375	15770	11738	17979	12650	14301	18199	24409
lspA	3074	3088	1805	2891	2067	2823	3473	2963	2312	1486	2504	2786	2273	2792	1771	2055	2310	2149	2447	1738
lsrA	195	164	146	131	199	163	171	156	87	143	152	151	188	137	175	90	126	130	123	155
lsrB	172	142	104	146	143	109	112	89	95	72	153	148	158	147	133	78	81	85	110	80
lsrC	69	68	56	74	57	55	59	43	38	45	60	104	74	54	62	22	39	34	42	29
lsrD	92	86	80	92	76	66	67	64	62	57	74	80	84	83	87	45	47	67	52	72
lsrF	50	53	27	42	48	41	53	39	34	36	55	36	38	41	39	21	23	38	35	28
lsrG	73	51	44	48	92	33	41	32	40	32	47	50	68	60	77	32	36	43	49	31
lsrK	522	499	410	443	511	415	471	419	280	398	409	499	520	439	440	275	323	370	297	464
lsrR	228	197	146	165	200	176	192	171	118	119	160	175	191	159	167	139	113	142	115	125
ltaE	4463	3588	2303	3854	3105	3620	3399	5177	3288	5431	3899	3448	3124	3911	2863	2556	2616	3789	3782	6712
luxS	26924	18255	9697	20722	19471	17975	15028	16418	14742	11912	23863	17878	14010	20681	17363	13736	12684	13150	16195	15065
lysA	4030	3438	883	3331	1120	4124	3526	1120	3427	3119	3267	3068	1694	3424	1453	2858	2072	1198	3363	3407
lysC	39494	19339	6959	24992	11061	52285	12817	12508	28606	8893	34933	18439	10782	25615	11458	37269	10511	11659	31369	9631
lysP	4956	5514	1201	4706	1625	7328	5112	4765	4988	1787	4167	5141	1741	4673	1495	5384	3678	3365	5257	2125
lysQ	674	1059	113	574	182	809	1448	1397	650	520	552	960	165	483	97	636	759	846	629	602
lysR	597	532	392	482	556	519	547	527	499	574	440	537	467	480	406	378	394	418	515	668
lysS	13694	16476	3862	14448	5506	10798	13210	8598	12437	3950	11479	15883	5812	14430	5643	7528	9067	6468	12092	4323
lysT	18211	22431	3041	15228	4575	25422	35870	36172	17015	13287	14985	22113	3874	14743	4271	17788	27185	25387	17314	15879
lysU	2956	2632	1304	2672	1884	2278	2253	1593	2476	1353	2566	2457	1876	2945	1884	1709	1662	1300	2423	1525
lysV	118	217	16	129	22	163	333	202	122	29	101	193	25	99	14	116	192	130	97	35
lysW	4265	5509	1057	3156	1166	5517	8228	7238	3633	2772	3281	5241	1276	3042	1119	3788	5369	4530	3377	2899
lysY	1917	3302	343	1796	403	2388	4223	3604	1645	1468	1568	3137	434	1731	378	1483	2588	2493	1575	1449
lysZ	5210	8809	937	4673	1454	6481	9663	10218	5377	4678	4610	7638	1401	4669	1181	4141	6810	7247	5766	5298
lyxK	109	103	75	73	89	103	100	90	89	98	96	100	114	111	76	56	60	71	85	89
maa	1500	1552	1027	1595	1262	1756	2346	796	1708	651	1312	1539	1322	1602	1113	1238	1686	673	1816	715
macA	773	709	792	710	863	739	886	1137	474	840	646	662	1101	632	831	418	409	709	339	663
macB	832	670	623	705	644	630	881	630	414	269	641	660	839	683	554	430	461	428	404	274
maeA	7310	6526	1737	6700	3216	9262	7580	6099	7550	5018	6078	6195	2605	6572	3417	6170	5181	4346	7103	5032
maeB	3885	3618	1920	3744	2694	4122	4240	3092	3009	1836	3135	3273	2791	3674	2623	2659	2525	2294	2880	2037
mak	414	431	300	345	374	447	426	488	266	339	332	319	439	387	347	262	286	357	263	330
malE	206	255	165	211	226	185	471	413	318	245	173	303	198	199	222	116	355	280	324	311
malF	349	328	267	300	384	315	387	384	294	308	318	318	357	293	323	249	310	280	306	332
malG	202	194	176	150	251	174	227	196	158	165	189	225	217	171	236	112	149	142	151	194
malI	305	400	364	306	407	275	372	295	263	343	291	335	481	312	371	159	210	238	226	314
malK	44	53	47	39	53	28	94	62	39	44	52	54	61	31	44	31	54	52	35	51
malM	568	530	451	447	622	548	683	637	423	346	461	541	631	454	575	389	495	468	410	340
malP	940	769	644	759	824	692	939	895	566	394	742	746	830	709	727	478	597	720	583	433
malQ	714	541	396	540	544	537	723	703	374	398	566	596	576	538	490	369	425	536	377	392
malS	439	421	407	388	413	403	497	428	336	406	377	425	518	371	412	265	304	295	349	415
malT	5815	9666	3109	6187	4593	7057	15734	7221	9684	4364	5160	9076	4327	6320	4436	4927	11449	5446	9863	5039
malX	747	870	704	680	795	669	836	816	555	627	723	810	1107	673	726	493	638	613	635	803
malY	1357	1375	1133	1239	1612	1046	1196	1781	1135	1956	1103	1316	1415	1296	1417	745	785	1203	1087	1835
malZ	693	714	485	685	706	568	671	774	470	582	542	631	718	607	586	412	515	608	518	715
manA	3304	3277	1619	3104	3018	3036	3402	3893	2817	2548	2715	3089	2306	3248	2853	2070	2399	2842	2775	2551
manX	4458	9310	2266	4325	2268	3327	7726	5383	5978	3176	3757	8646	3226	4447	2401	2113	4150	3911	5027	2855
manY	4800	9550	2775	5058	2895	4031	8308	8568	7157	4516	4180	9033	3838	4879	2763	2909	5596	6338	6636	4223
manZ	6216	12061	4718	6268	5065	4780	10821	12079	8943	7726	5292	11449	6498	6210	4713	3178	6858	8690	7947	6640
map	8863	10141	3044	9091	5512	10687	11625	13765	10031	15699	7784	9221	4527	9378	5192	7843	9293	10702	11205	19734
marA	514	676	238	608	441	785	819	1609	561	1542	430	622	351	598	467	535	665	1226	670	1879
marB	290	323	112	264	214	360	395	675	296	691	215	358	142	293	139	231	270	489	266	810
marC	1577	1433	1228	1281	1528	1346	1473	1636	985	1984	1296	1335	1817	1234	1384	1028	1159	1130	1100	2319
marR	252	302	161	204	218	381	451	580	262	562	214	339	192	254	194	231	243	378	212	500
matP	1355	1295	922	1075	1393	1649	1327	2944	1160	2545	1106	1271	1263	1052	1344	1080	914	2110	1081	2347
mazE	313	217	319	258	564	397	402	946	303	1112	265	234	378	232	435	264	193	553	301	1052
mazF	427	304	333	361	591	504	480	1449	384	1649	331	278	432	352	509	340	266	1037	384	1721
mazG	898	626	594	688	934	747	817	1910	531	2271	680	628	771	679	830	507	527	1321	620	2455
mcaS	0	0	0	0	0	0	0	0	0	0	0	0	0	0	0	0	0	0	0	0
mcbA	780	633	725	546	1071	330	377	376	311	307	690	492	1070	669	1086	259	346	285	303	353
mcbR	805	614	388	701	604	867	1037	620	609	323	737	582	557	690	572	659	845	450	649	385
mcrA	577	419	138	482	302	468	618	422	367	288	522	371	218	514	262	316	418	291	381	317
mcrB	917	1028	235	894	302	1071	1599	372	1353	183	756	965	308	974	286	795	1325	292	1446	209
mcrC	234	221	47	204	48	268	455	66	352	36	192	265	48	239	54	207	396	68	415	32
mdaB	2488	2264	997	2251	1732	2187	1861	1963	1752	1802	2014	2110	1384	2359	1678	1461	1397	1433	1745	2081
mdfA	990	947	1018	850	1526	1193	1182	1664	706	1274	777	849	1416	826	1411	782	666	1038	649	961
mdh	29607	27991	10232	30449	22374	43516	45306	38396	51019	54867	24852	26329	14991	30001	21140	28186	27426	26766	43312	47822
mdlA	708	644	356	512	457	669	681	840	485	713	625	503	455	566	418	452	425	556	546	691
mdlB	969	857	563	811	734	949	1071	864	754	549	803	839	813	861	746	627	687	668	779	591
mdtA	676	681	532	641	915	621	616	856	459	873	530	654	728	672	881	427	397	651	448	866
mdtB	1260	1256	613	1044	889	938	1121	749	742	409	1128	1159	963	1104	837	747	856	655	804	498
mdtC	1065	996	540	853	570	761	954	685	637	358	952	944	656	926	557	541	636	476	690	404
mdtE	6213	4403	886	3113	1032	517	569	530	371	261	5255	4312	1445	3305	1226	522	637	635	605	265
mdtF	15420	11252	3511	8452	3786	1748	2087	1510	1588	830	12967	10820	5645	8492	3975	1522	1892	1537	2185	923
mdtG	347	375	252	288	322	239	292	380	277	620	268	336	342	262	326	177	213	264	258	673
mdtH	806	766	581	656	725	454	610	666	411	876	619	716	713	622	674	309	408	504	405	847
mdtI	50	86	101	85	59	90	287	556	161	1661	49	71	139	72	77	66	184	276	131	1810
mdtJ	101	201	66	110	57	318	1506	2403	610	6981	104	146	75	125	33	233	1033	1646	581	7667
mdtK	1520	1515	1061	1378	1759	1878	2161	2546	979	1516	1257	1529	1367	1289	1591	1142	1262	1727	897	1362
mdtL	247	330	125	223	143	236	303	220	233	220	235	316	156	234	143	154	233	203	267	248
mdtM	568	517	492	491	525	535	579	619	407	730	547	481	722	520	478	359	451	491	471	863
mdtN	111	126	89	96	122	124	113	111	68	75	94	96	139	113	119	56	79	86	93	92
mdtO	250	239	194	195	239	172	188	207	169	209	220	220	261	187	227	136	152	163	152	189
mdtP	104	83	88	93	98	97	106	124	85	107	88	108	142	87	106	54	103	89	88	103
melA	583	550	697	518	843	373	513	496	348	435	489	535	849	477	742	301	372	356	386	443
melB	681	696	561	622	761	650	807	705	565	772	602	653	716	623	682	500	661	564	645	932
melR	658	580	510	500	759	493	623	451	450	402	516	552	710	567	716	382	457	317	539	456
menA	620	687	288	526	368	708	694	1049	496	699	505	627	415	544	292	480	518	783	495	709
menB	1766	1800	928	1393	1469	1324	1462	1616	1157	1182	1421	1392	1327	1516	1513	909	909	1179	1095	1185
menC	1640	1667	810	1342	1201	1200	1445	1291	1111	796	1264	1462	1183	1349	1138	769	811	886	1079	864
menD	853	901	488	750	626	609	829	588	572	409	699	733	690	757	566	447	520	429	612	437
menE	738	747	394	567	424	541	760	507	508	257	560	705	496	640	371	341	429	315	501	292
menF	2611	2702	1342	2264	1260	2140	3002	2345	1903	1315	2197	2675	1798	2237	1319	1386	2162	1637	1740	1657
menH	162	147	78	121	119	129	177	120	111	68	137	133	90	116	79	104	121	116	125	81
menI	760	609	246	777	339	625	637	550	477	463	590	534	333	647	325	482	355	388	436	416
mepA	2120	2560	538	2320	817	1609	2520	1259	2103	837	1984	2215	820	2335	817	1207	1851	1033	2134	1018
mepH	2167	2292	673	1953	993	2330	2481	1755	1885	1228	1802	2100	917	2044	1009	1687	2023	1328	1901	1502
mepM	15880	4152	1274	15928	4961	10105	4112	2448	13815	4847	13130	4063	2141	16220	5141	7204	2855	2357	13334	5376
mepS	15194	16242	2564	8915	2497	32549	29853	41018	18195	25187	13183	15227	3671	8923	2201	23012	22168	30868	18905	29828
metA	10255	10013	574	9066	849	9138	8469	1800	6624	1612	8703	9925	1246	9191	1323	6544	6273	1816	6879	1696
metB	5490	8398	525	6261	762	5230	6939	1677	6313	1454	4637	8149	1094	6391	1102	3560	5080	1434	6149	1490
metC	7121	6584	1500	6060	2340	6782	5944	2999	5265	1940	5783	6071	2397	6429	2607	4552	4017	2456	5287	2126
metE	176530	267269	91157	162051	84793	123765	161521	111535	138539	88406	141708	212862	130020	171022	94203	92348	108732	86358	158026	108596
metF	18012	21741	803	17193	948	19646	21456	2680	15311	1047	15272	20812	1851	17608	1646	13791	15596	2622	15779	1268
metG	9036	10740	3787	9549	6746	8911	10331	7240	9048	4804	7577	10374	5468	9858	6508	5952	6871	5401	8696	5086
metH	13052	11083	7312	12640	11471	10416	12086	12384	10785	8816	10878	10233	10247	12601	11053	7361	7981	9038	10632	8947
metI	5642	7696	873	5359	1194	5565	5996	1673	4918	1506	4720	7415	1398	5366	1556	4016	4396	1401	5017	1573
metJ	8494	9995	1222	6937	1687	9590	10360	4936	7233	5226	7340	9364	1795	7608	1823	7100	8442	3809	8160	6166
metK	72029	87521	3716	55681	5547	48179	43793	12081	45674	12120	62606	84276	8801	57645	8907	36612	39537	13099	52309	14862
metL	10581	18761	4591	12010	5495	8972	13956	7426	11155	7802	8778	16799	6771	12127	6207	6239	10164	5735	11452	8239
metN	11440	13957	726	11384	1150	9418	8715	1939	8858	1806	9834	13389	1266	11795	1536	6677	6656	1765	9129	1955
metQ	26601	34881	11893	25135	16355	27886	30715	22772	25513	14193	22848	32880	17730	26000	17437	19981	23460	17694	26817	16662
metR	2408	2946	256	2650	461	2174	2371	639	2548	911	2019	2753	513	2832	535	1591	1952	598	2866	1142
metT	663	769	388	511	447	645	1136	751	459	248	470	728	522	504	334	560	907	539	476	371
metU	2452	3134	480	2143	587	3352	5299	4273	2016	1069	2114	3493	593	2028	598	2706	4366	3167	2280	1585
metV	169	325	52	215	51	159	327	193	191	54	146	308	66	186	47	151	189	109	183	78
metW	1980	3080	542	2014	682	1584	3092	1794	1925	571	1602	3028	592	2053	798	1451	2322	1243	2066	818
metY	3073	3145	1373	2882	1632	2879	4928	4450	3443	2744	2589	3412	1789	2418	1203	2376	2907	3020	3152	3146
metZ	3329	4829	908	3122	1061	2810	5384	2812	3328	907	2705	4730	1155	3519	1404	2366	4911	2239	4128	1345
mfd	7467	7251	2730	6566	3932	6434	6755	4398	6038	2463	6342	6863	3969	6713	4120	4443	4802	3394	6158	2798
mglA	283	792	81	388	96	284	887	306	398	168	210	758	116	339	95	222	571	233	380	186
mglB	461	1237	188	515	268	363	1177	397	540	360	431	1173	246	500	246	260	681	337	379	290
mglC	86	220	50	75	69	94	277	138	75	45	79	210	90	99	53	77	156	68	80	62
mgrB	1198	549	341	663	620	1883	886	1298	1292	1884	941	506	477	577	527	1396	559	860	1090	2393
mgrR	385	218	124	234	200	482	513	444	230	165	246	189	129	260	264	356	467	409	350	301
mgsA	3222	2605	1973	3000	3249	3873	3390	4683	3205	4739	2667	2511	2686	3113	3293	2419	2093	3259	2686	4178
mgtA	6637	4236	2186	5247	3768	10962	4664	5298	6269	6398	5824	3876	3200	5212	3871	7957	3476	3999	6717	7388
mgtL	7257	4165	2601	5668	6231	11359	5775	5916	6713	4160	6319	4591	3926	5498	5781	8052	4727	4745	7255	5230
mhpA	89	88	87	86	98	100	94	91	66	77	71	78	99	75	91	70	67	52	66	100
mhpB	30	46	32	27	36	25	33	28	20	18	23	27	36	24	28	21	23	20	43	19
mhpC	105	122	64	123	90	102	118	90	68	78	129	121	79	98	75	62	85	84	94	71
mhpD	45	48	22	40	49	28	42	41	30	32	32	26	36	44	41	25	27	22	28	28
mhpE	82	64	59	67	79	62	63	71	43	46	62	58	99	42	84	38	39	40	23	31
mhpF	99	64	68	86	104	79	90	114	48	69	64	79	84	84	92	45	53	80	79	106
mhpR	1078	849	982	900	1434	896	1032	879	784	1031	896	759	1354	944	1405	615	692	695	791	1144
mhpT	132	135	106	106	159	81	102	164	62	79	118	93	164	108	163	71	79	107	62	65
miaA	13709	10283	12582	10083	19954	14508	13266	15491	10245	13641	11461	10358	17412	9578	17466	8616	6674	10348	8130	11706
miaB	8528	10802	2348	7813	3774	8552	10247	12130	6851	8852	7152	10291	3407	8021	3747	5648	6667	8567	6833	9454
micA	210	181	116	212	162	162	189	134	130	63	231	189	155	257	235	109	198	120	178	103
micC	4	2	2	1	2	1	7	2	0	0	0	2	2	1	0	0	0	0	0	2
micF	282	157	112	129	159	220	254	214	134	118	230	144	160	139	135	168	164	161	130	134
minC	6034	5981	2115	6342	3607	6011	7047	7262	6059	13508	5301	5641	3007	6246	3604	4448	5161	5367	6327	14922
minD	8211	7249	2215	8513	4547	8950	8537	9336	8426	11491	7282	6979	3142	8861	4455	6320	6662	7191	8995	13568
minE	2302	1940	658	2338	1450	2863	2447	2908	2539	3050	1994	1913	940	2422	1506	2093	2028	2271	2903	4049
mioC	5802	6717	1370	5564	2612	8524	9766	8928	6194	8272	4977	6164	1889	5384	2231	6127	7390	6490	6716	9747
mipA	1788	2107	502	1684	678	2819	3124	3807	2004	1722	1341	1852	693	1731	785	1787	1657	2486	1762	1903
mlaA	4814	5138	2277	4485	3703	6315	7010	8968	5510	7992	3998	4433	3052	4431	3219	4055	4059	6128	4837	8266
mlaB	1215	976	730	890	912	1150	1239	1406	876	825	981	1079	1017	947	856	689	610	864	640	517
mlaC	3179	2547	2285	2641	3919	3406	2808	4944	2086	3835	2627	2641	3188	2475	3830	2220	1771	3479	1895	3458
mlaD	482	360	299	375	479	614	486	708	408	541	364	441	387	403	518	337	241	472	284	436
mlaE	564	507	246	465	344	671	582	730	429	517	506	418	296	449	300	436	287	481	312	452
mlaF	2934	2201	1043	2137	1792	3515	2663	3437	2193	2838	2475	1953	1438	2283	1759	2418	1691	2523	2145	3097
mlc	588	554	337	523	518	463	644	587	379	412	424	513	443	498	529	334	402	428	399	441
mliC	360	313	238	332	431	580	855	1042	306	498	303	353	341	317	366	489	628	731	388	609
mlrA	1281	979	882	893	1054	704	807	601	531	440	1054	894	1219	941	963	498	568	481	530	444
mltA	2485	2551	604	2195	1030	3217	3532	6355	2114	4879	2033	2258	851	2170	938	2238	2595	4627	2285	5913
mltB	970	822	262	765	585	961	883	1148	640	867	823	797	444	848	516	653	719	926	742	1067
mltC	1824	1911	419	1559	537	1617	1752	1154	1453	1050	1604	1841	579	1773	528	1187	1454	950	1653	1158
mltD	8690	11976	2602	8281	3075	22014	29634	24050	18359	11657	7799	11201	3735	8567	2963	15707	23938	18514	20080	14681
mltF	1146	1724	527	1127	646	1352	1949	1374	999	903	970	1532	743	1076	568	1019	1431	1007	1132	1092
mmuM	1758	2560	704	1960	1011	2234	2644	1267	1989	1568	1509	2282	1134	1950	938	1501	1842	1041	2033	1628
mmuP	1323	1867	268	1518	368	1656	2066	456	1513	327	1009	1710	413	1433	344	1029	1236	360	1315	355
mnaT	2743	1954	1858	2262	2976	2343	1834	3032	1623	2669	2356	1819	2592	2228	2735	1733	1309	2201	1652	3107
mngA	51	59	49	43	57	37	29	61	39	46	28	35	60	46	44	19	33	40	28	43
mngB	832	888	578	767	908	625	826	848	595	831	675	843	778	786	721	516	594	611	617	1010
mngR	435	417	244	319	480	485	503	751	383	565	354	393	358	365	461	313	324	506	318	635
mnmA	7081	9897	1327	7246	2436	7082	9654	9237	6790	6652	5936	9753	2043	7225	2381	4761	6316	6522	5952	6409
mnmC	1503	1775	647	1319	981	1267	1655	1478	1170	1318	1238	1794	837	1282	978	806	981	1111	942	1082
mnmE	3176	3755	1237	2607	1778	2566	3170	3614	2256	3075	2711	3425	1656	2738	1603	1925	2269	2691	2521	3614
mnmG	2439	3312	811	2289	1252	3167	3690	3758	1903	1681	2022	2924	1138	2311	1199	2236	2102	2709	2007	1759
mnmH	229	307	106	194	133	215	271	321	165	240	174	232	133	224	166	138	157	250	193	352
mntH	1468	1267	1941	1106	2110	907	1274	1348	690	916	1179	1148	2460	1102	1868	738	908	946	713	957
mntP	128	260	78	168	69	202	370	244	142	149	151	214	108	159	95	145	263	187	150	221
mntR	476	450	195	351	275	487	488	637	324	420	346	437	246	332	322	307	328	467	288	374
mntS	7853	7086	8896	4965	11374	8884	8868	12173	7993	8485	6421	6876	11603	4713	10466	6736	6594	9356	7755	10855
moaA	8927	7901	4826	8029	7792	8255	7354	7521	7188	8699	7971	7734	6558	8540	7186	6165	6281	6165	8311	11005
moaB	4431	2930	2259	3811	3541	3320	2172	1936	2103	1254	3683	2754	3120	3736	3184	2364	1653	1448	2294	1369
moaC	2137	1429	933	1633	1403	1587	1269	881	1060	487	1730	1436	1321	1757	1326	1087	838	693	1075	506
moaD	207	129	91	129	134	129	164	101	101	35	151	134	93	151	108	96	87	76	94	43
moaE	1098	867	483	903	522	757	700	369	644	229	838	846	632	873	625	443	325	263	504	244
mobA	537	451	408	461	755	490	417	775	400	764	496	423	540	476	758	323	244	488	309	617
mobB	149	170	140	153	176	141	164	214	124	170	158	176	166	162	158	123	83	128	85	130
mocA	195	154	237	220	376	160	307	137	201	83	175	187	293	203	354	105	230	89	222	130
modA	752	727	328	475	377	1057	974	1328	583	913	608	660	443	496	399	738	687	991	585	913
modB	199	185	109	160	133	207	224	236	102	129	173	173	171	168	141	144	167	160	144	136
modC	385	390	214	284	279	376	425	421	224	240	350	342	298	354	272	242	270	367	246	284
modE	1076	982	633	1064	1052	1108	1226	1307	996	1268	889	846	846	1083	940	774	894	1047	1089	1433
modF	5528	4441	1463	5601	2012	5226	3237	1700	4167	1229	4827	4122	2235	5825	2236	3720	2303	1288	4366	1456
moeA	2295	2983	1711	2156	2678	1530	2192	2613	2347	3338	1827	2623	2309	2253	2655	1084	1469	1929	2470	4311
moeB	1027	1258	740	1013	817	688	1081	900	870	482	842	1183	920	1023	779	503	815	620	854	558
mog	477	522	334	410	413	559	537	744	435	564	363	510	404	451	368	398	439	507	474	698
mokB	0	0	0	0	0	0	0	0	0	0	0	0	0	0	0	0	0	0	0	0
mokC	0	0	0	0	0	0	0	0	0	0	0	0	0	0	0	0	0	0	0	0
motA	95	91	59	94	81	76	97	95	63	52	92	94	78	80	71	60	59	86	67	75
motB	108	106	88	106	86	73	104	111	80	110	85	120	100	98	59	64	76	79	83	88
mpaA	2716	2075	1869	2158	2372	1716	1674	1677	1419	1736	2299	1888	2448	2209	2205	1269	1341	1249	1540	1838
mpl	3644	4170	2085	3078	2920	4031	4680	6620	3243	5833	2970	3756	2813	3025	2781	2375	2546	4385	2697	4775
mppA	1912	1953	1408	1875	2151	2057	2339	1852	1658	1376	1749	1887	1870	1817	1833	1509	1691	1398	1921	1560
mprA	3233	3394	955	3285	2244	4891	4365	6146	4244	5289	2906	3227	1421	3403	2233	3236	3168	4687	4273	5927
mqo	3861	3705	920	4079	1675	3176	3689	2594	3433	3163	3094	3283	1538	4230	1857	2145	2225	1913	3355	3004
mqsA	1370	895	1265	1459	4630	1258	993	1835	923	4212	1155	826	1619	1459	3440	967	716	1322	1038	4984
mqsR	1036	619	829	1091	3468	821	700	1045	721	2784	875	581	1075	1204	3634	644	626	769	816	3640
mraY	1258	930	457	1044	712	956	1187	721	746	357	997	1050	703	924	684	552	476	428	606	288
mraZ	2647	2658	1820	2449	2661	3061	3513	4095	2217	3263	2172	2398	2476	2570	2715	2012	2414	2983	2050	3580
mrcA	2555	3385	756	2176	971	3428	4246	6245	2294	4101	2179	3181	988	2297	964	2340	2825	4641	2343	4803
mrcB	4620	4780	3044	3973	4616	4316	5119	6964	3392	4953	3684	4563	3948	3791	4067	2842	3281	4813	3264	5616
mrdA	3710	5637	735	3427	827	4445	7095	3071	3636	910	3281	5259	1069	3521	939	3023	5114	2172	3738	1016
mrdB	1272	1603	436	1020	601	1140	1648	933	1038	446	931	1500	590	1061	654	806	973	661	804	399
mreB	20430	24363	5019	17920	7697	22050	23526	23632	18676	20130	17321	22241	7055	17972	6855	15168	17568	17593	18943	20790
mreC	3949	5644	773	4135	956	3307	5105	2636	4252	1717	3443	5227	1121	4113	860	2271	3546	2034	4242	1965
mreD	667	732	256	520	343	519	769	329	537	164	536	741	316	593	348	371	509	282	420	216
mrp	4480	5416	2355	4551	3335	4813	5179	5780	4397	4616	3697	4405	3256	4966	3465	3753	3851	4363	5363	6408
mrr	807	786	736	753	1108	915	979	1310	708	1416	619	755	946	722	1069	627	583	911	646	1513
msbA	5327	6590	1497	4739	2119	5988	7693	7143	4906	5089	4461	5812	2084	4716	1901	4196	5411	5217	5064	5651
mscK	5647	6136	2230	5252	3022	5708	7672	5916	4391	3454	4707	5736	3072	5327	2790	4084	5398	4245	4594	3981
mscL	2810	2351	2787	2391	4713	3095	2943	3227	2416	2704	2360	2217	3748	2677	4311	2057	1986	2424	2374	3185
mscM	3235	3273	1148	2591	1479	2489	2714	1307	2372	769	2668	2886	1689	2763	1343	1848	2013	1002	2359	840
mscS	45460	30208	12069	28687	21903	37751	34380	44397	24023	29339	38325	27520	17614	28513	20400	27508	24896	31645	25604	32017
msrA	3628	2636	3457	3362	6862	2887	2095	3139	2568	4287	3170	2446	5185	3560	5781	2040	1661	2377	2667	4474
msrB	1647	1944	741	1748	1336	2279	2700	3161	1807	2992	1454	1726	1033	1773	1525	1591	1559	2328	1801	3268
msrC	11050	8574	4349	9917	8662	12492	11156	14003	10286	13783	9515	7586	5845	10187	7035	9045	7988	10140	10056	15093
msyB	4205	2856	3762	2889	5902	1975	1831	1695	1573	1250	3367	2591	5208	3023	6253	1313	1074	1363	1349	964
mtfA	2341	2275	1256	2166	2047	2009	2325	1629	1738	1235	1877	2087	1739	2309	1959	1522	1866	1259	1918	1510
mtgA	507	623	776	622	596	503	609	518	613	523	447	609	963	641	649	393	396	340	623	672
mtlA	2008	1805	1179	1721	1510	1354	1611	1409	1185	1227	1678	1717	1624	1695	1437	1020	1183	1106	1282	1381
mtlD	3221	2962	1706	2883	2571	2351	2783	2443	2188	1677	2697	2749	2414	2773	2275	1711	1885	1777	2288	1836
mtlR	1244	1247	1580	1101	1826	1218	1195	1465	803	1048	1026	1130	1926	1081	1569	877	810	1001	807	1184
mtn	7545	7808	3083	7226	5468	8625	8675	10711	8322	11112	6707	7217	4492	7645	5101	6283	7154	8063	9368	13558
mtr	1830	1609	2115	1278	3606	1592	1143	4974	2082	6166	1595	1563	3025	1235	3188	1126	895	3780	2253	6685
mug	642	545	453	535	740	665	687	1050	438	801	492	539	543	500	668	378	370	653	349	565
mukB	10709	10438	5004	9981	9030	10147	11698	8623	8196	4571	9143	9330	7615	10097	8479	7019	7899	6766	8612	5263
mukE	1221	1035	430	1162	744	1273	1420	1247	937	605	1021	963	655	1138	675	887	1083	883	1081	717
mukF	1053	992	521	852	883	1087	1229	2005	788	1459	832	895	671	913	806	841	841	1458	857	1593
murA	3644	4009	1043	3297	1498	4632	5251	6581	3158	4294	2856	3759	1528	3046	1599	2858	2810	4446	2538	3620
murB	1917	2003	1033	1576	1672	2232	2190	3337	1534	2821	1546	1917	1468	1673	1634	1463	1495	2432	1546	3311
murC	3857	3419	1601	3375	2526	3211	3704	2945	2515	1484	3264	3098	2270	3410	2387	2223	2452	2187	2583	1658
murD	1874	1483	843	1669	1444	1831	1694	1588	1080	638	1641	1379	1214	1576	1394	1238	1128	1182	1154	695
murE	4436	3774	2134	4083	2958	3492	4253	3177	2856	1231	3619	3577	3004	4001	2974	2420	2767	2210	2910	1342
murF	3914	3571	1733	3382	2715	2467	3038	2126	2631	1114	3207	3098	2543	3712	2758	1824	2084	1745	2807	1376
murG	2273	1960	1097	1841	1396	2237	2283	2063	1588	1137	1762	1854	1446	1674	1488	1301	1096	1362	1086	805
murI	1911	2415	773	1749	1164	1926	2464	2604	1719	2474	1603	2177	992	1812	1062	1407	1845	1935	1876	2845
murJ	1374	1357	589	1339	699	1451	1654	1585	1238	1373	1141	1372	715	1239	599	1013	1162	1217	1312	1592
murP	616	575	402	495	504	423	493	460	411	376	486	562	517	506	409	285	364	327	399	460
murQ	348	432	208	315	293	315	332	281	288	319	269	392	302	279	267	247	197	227	281	330
murR	156	158	125	109	238	131	122	118	94	116	120	134	144	125	178	82	76	105	93	142
mutH	900	915	695	706	894	612	733	699	590	856	690	845	922	704	836	394	578	547	631	956
mutL	3786	3926	1914	3228	2761	3166	3902	3126	2765	1946	3236	3432	2815	3260	2622	2257	2714	2304	2962	2213
mutM	274	376	191	282	242	290	382	244	191	133	227	333	263	287	245	195	239	175	189	147
mutS	3314	4351	1200	3463	2085	3230	4015	4667	3433	5001	2742	3746	1729	3533	1942	2339	2940	3543	3928	6692
mutT	341	477	204	287	199	267	477	213	259	88	279	425	245	303	209	184	338	182	246	89
mutY	2337	2294	773	2115	985	2187	2763	1398	1949	639	1999	2211	1100	2117	1068	1614	2109	1029	2166	696
mzrA	886	754	434	746	465	713	1082	401	668	215	768	801	532	774	524	537	833	318	704	248
nac	53246	10066	120856	9040	142692	48621	5270	56163	20712	56769	46058	10654	160244	10099	132133	36425	6150	44617	25066	71594
nadA	8956	7835	3896	6586	6658	6923	8437	11732	7551	8926	7368	7225	5567	6718	6622	5075	5872	8943	7382	8750
nadB	3970	3058	1915	2852	2441	3100	3897	3399	3357	1553	3236	2908	2794	2925	2235	2330	3048	2762	3623	1742
nadC	2585	2549	1063	2364	1696	2211	2358	2820	2255	3386	2134	2296	1492	2442	1689	1646	1835	2144	2514	4183
nadD	497	449	178	411	243	369	424	268	342	176	434	426	257	428	248	250	338	195	336	232
nadE	5038	3308	2269	3371	2611	4475	3695	2950	2486	1474	4007	3087	3216	3297	2552	2922	2019	2011	2089	1100
nadK	3080	2837	2556	2563	3684	2241	2340	2573	2059	3235	2580	2709	3562	2781	3465	1637	1933	2003	2207	3797
nadR	2548	2117	2025	2049	2775	1987	2318	1453	1666	977	2086	1996	2802	2027	2519	1358	1388	1047	1480	853
nagA	2185	1959	1401	2000	2298	2086	2005	2176	1974	1790	1987	1866	1987	1971	2098	1428	1312	1643	1858	1942
nagB	2841	1923	1836	2169	3179	2335	1705	3046	2166	3147	2572	1820	2639	2328	2829	1551	1327	2373	2191	3503
nagC	2698	2785	1242	2381	1668	1815	2563	824	2135	416	2422	2598	1758	2468	1556	1321	1747	664	2013	516
nagE	1872	1168	2327	973	3246	1743	1485	2906	1280	2377	1493	1184	3155	969	3005	966	750	1764	979	1960
nagK	2404	2351	1523	2323	2166	1955	2245	1618	1886	1386	1939	2143	2010	2258	1988	1265	1286	1212	1645	1324
nagZ	1618	1440	903	1336	1463	1210	1455	1847	953	1642	1282	1436	1273	1304	1430	813	736	1183	742	1186
nanA	885	846	332	356	336	838	790	698	419	305	834	853	513	366	344	538	566	540	453	354
nanC	37	35	64	40	64	85	85	91	56	36	35	41	79	42	76	60	66	73	63	64
nanE	369	333	292	249	388	235	283	289	211	246	337	322	379	249	316	191	219	235	209	246
nanK	647	583	626	460	776	345	468	376	340	286	573	511	842	476	667	259	296	285	416	312
nanM	277	211	284	211	446	324	356	250	223	146	231	194	394	215	359	245	205	203	185	161
nanR	2502	2559	1631	2323	2731	3242	2981	4243	3015	4199	2240	2386	2165	2338	2494	2234	2477	3310	3241	4901
nanS	168	162	169	196	245	206	287	198	161	206	146	194	238	204	227	146	227	167	200	243
nanT	364	337	277	271	316	268	296	253	198	172	315	307	386	218	282	177	179	176	188	167
napA	362	333	243	346	365	419	579	680	420	428	273	354	396	311	312	268	377	425	363	478
napB	38	36	27	24	49	44	59	106	40	70	24	37	40	42	55	50	34	59	33	77
napC	292	300	203	261	301	332	431	492	253	482	298	273	279	253	331	286	364	432	268	649
napD	2	7	5	7	4	2	6	22	8	37	1	1	3	1	4	2	9	14	3	28
napF	56	87	47	61	54	110	151	180	84	243	45	72	68	66	40	77	108	136	98	275
napG	66	68	35	41	48	60	71	64	42	42	38	66	42	37	49	45	54	63	47	52
napH	33	36	24	31	36	55	58	53	23	31	24	34	32	29	30	31	37	32	22	27
narG	534	580	448	462	581	416	458	434	316	309	506	509	621	496	523	276	343	394	366	384
narH	233	327	239	242	337	250	280	335	190	287	266	293	335	287	317	191	217	251	199	310
narI	145	130	172	127	205	115	91	126	72	100	88	111	213	113	177	71	68	76	77	99
narJ	169	148	125	124	171	135	118	195	95	135	148	138	171	149	174	105	113	134	96	185
narK	281	235	262	265	363	216	224	218	162	166	229	243	313	223	331	157	156	147	157	205
narL	1372	1228	1000	1489	1562	1471	1450	1197	1493	740	1222	1220	1317	1459	1358	983	1107	804	1492	812
narP	474	387	310	365	416	597	580	1042	304	625	434	428	437	385	348	385	360	683	271	577
narQ	1737	1863	1377	1589	1861	1635	2044	2451	1273	2406	1486	1626	1855	1574	1660	1076	1605	1768	1466	2725
narU	330	212	227	209	286	300	296	227	180	153	275	266	286	255	279	179	209	167	195	156
narV	202	189	139	149	179	118	150	163	102	114	154	163	227	137	163	101	82	96	81	94
narW	100	85	56	72	75	73	50	56	45	44	94	67	101	82	90	37	36	41	47	34
narX	2089	2175	1827	1893	2751	2502	3170	3829	2009	3294	1838	2124	2483	1961	2460	1724	2213	2796	2067	3283
narY	310	249	179	256	233	161	154	154	138	69	270	199	255	251	245	109	128	112	149	89
narZ	1057	935	787	846	1066	683	718	536	583	346	1001	887	1090	903	966	465	535	414	559	419
ndh	1322	1392	505	1335	909	1216	1856	3519	1118	1853	1065	1248	709	1354	957	803	1176	2483	1071	1706
ndk	9062	19814	787	9945	1221	15803	25055	20362	16814	16108	7834	18400	1185	10244	1350	10634	18637	14750	16868	16370
nei	1260	1058	496	1044	537	491	727	545	669	651	1060	1023	685	1090	509	356	512	391	674	694
nemA	1129	909	472	936	733	999	972	950	778	718	887	840	736	928	729	617	638	759	705	778
nemR	170	130	106	127	151	140	172	270	100	246	145	130	131	130	174	116	127	166	90	317
nepI	789	631	471	703	515	1025	1067	603	699	416	724	585	550	655	461	731	709	402	739	454
nfi	1902	2068	720	1758	771	1324	1767	1126	1602	1001	1781	1841	915	1781	738	941	1402	914	1739	1195
nfo	2913	2396	1456	2370	2194	2069	1932	1652	1878	1694	2523	2320	1974	2524	2165	1486	1584	1345	2286	1960
nfrA	1443	1586	1113	1235	1499	1133	1475	1345	1049	1165	1223	1434	1421	1261	1336	804	1023	1034	1121	1332
nfrB	690	791	585	666	754	627	778	696	548	483	628	685	791	661	710	513	610	542	538	610
nfsA	439	426	274	357	364	535	510	689	281	378	328	408	401	359	381	329	300	473	272	356
nfsB	6866	6269	2396	5873	3534	7334	7005	7375	6520	7027	5869	5774	3268	5890	3479	5333	5532	5465	7308	7923
nfuA	9904	9342	4227	8932	8465	10263	10096	10317	9223	7656	8127	9298	5715	9056	8375	6516	6543	7339	8074	7596
nhaA	3363	3029	2738	2266	3163	2632	3266	3069	1651	2233	2584	3083	3543	2077	2659	1636	1782	2102	1381	2164
nhaB	3385	3570	1623	3503	3093	3728	3836	5902	3448	5865	3013	3477	2289	3480	2635	2638	2874	4238	3694	6139
nhaR	2196	2012	1645	1634	1956	1361	1848	1995	1072	1486	1745	1834	2166	1569	1727	972	1300	1494	1125	1633
nhoA	262	235	168	211	185	162	237	190	118	104	227	269	206	193	184	115	163	129	134	99
nikA	74	108	84	84	76	65	78	78	55	57	81	73	104	60	68	46	62	59	61	66
nikB	76	98	46	70	43	65	76	64	42	74	61	83	53	53	50	36	45	63	65	90
nikC	50	44	23	43	19	48	41	38	41	52	52	40	42	49	45	27	36	35	37	34
nikD	121	105	66	90	102	107	96	86	66	88	104	92	102	73	74	85	70	75	77	90
nikE	152	179	180	120	190	145	102	173	114	154	148	146	223	132	167	84	111	148	83	185
nikR	427	412	297	380	524	400	309	393	314	360	345	340	436	372	464	233	195	323	249	356
ninE	1	0	1	1	4	2	2	1	2	0	2	1	0	2	1	1	2	1	1	2
nirB	429	491	286	373	380	425	455	369	322	310	341	481	324	370	342	286	337	298	311	332
nirC	109	105	70	83	113	182	148	192	136	101	92	133	85	99	109	88	117	106	114	97
nirD	26	25	17	28	26	19	32	27	24	25	23	30	31	21	20	12	24	25	19	21
nlpA	5241	8745	1679	6348	3337	8021	4965	3876	7946	3615	4469	7968	2526	6410	3484	5506	3843	3187	8132	4198
nlpC	3349	2644	2769	3186	5202	3327	2744	5475	2369	7280	3055	2684	3647	3312	4775	2474	2065	4044	2426	8075
nlpD	11691	10346	12993	9593	16168	8145	9665	12512	7174	10995	9438	8303	17125	10965	18473	6354	6834	10196	8812	14587
nlpE	1950	1596	1692	1576	2453	1460	1600	1850	1220	1657	1651	1570	2203	1686	2121	1129	1296	1369	1277	1862
nlpI	24590	32739	17296	20872	18848	25726	38959	37482	23576	22596	20823	30661	23261	21012	16823	18557	29762	29318	25499	28245
nnr	3925	3150	3508	2692	4309	2170	2600	2801	1755	2416	3281	2824	4455	2797	4015	1569	1677	2013	1655	2355
nohD	66	66	87	65	117	41	54	42	37	65	62	62	113	60	98	26	33	21	44	52
norR	786	875	704	674	1036	638	819	1109	578	1339	659	746	908	680	876	490	519	811	491	1301
norV	459	406	450	368	572	365	433	605	288	477	400	425	611	336	580	237	306	441	306	475
norW	257	282	300	207	384	194	219	227	157	229	254	247	408	206	308	136	170	173	180	235
npr	620	462	278	469	330	315	474	247	387	163	545	559	368	499	311	285	385	218	421	196
nrdA	9836	9971	4210	9241	6599	9613	8582	7003	8007	4664	8638	9245	6316	9742	6260	6930	6496	5441	8789	5298
nrdB	3930	3813	1792	3400	2952	4161	3453	2953	2861	1877	3244	3411	2676	3623	2963	2664	2255	2403	2801	2097
nrdD	1988	1736	4088	1671	5666	964	1083	1070	803	674	1587	1641	5347	1577	4580	725	882	772	877	761
nrdE	1138	808	793	1017	1065	697	646	491	565	410	961	798	1088	1024	1043	454	504	416	651	478
nrdF	398	226	156	364	283	239	204	121	171	82	331	206	261	389	263	167	180	100	225	117
nrdG	301	335	496	269	360	175	279	177	144	131	243	312	570	249	308	136	204	151	187	162
nrdH	166	91	136	165	190	114	68	63	71	67	118	97	165	179	188	99	66	81	96	90
nrdI	72	54	58	80	70	30	38	37	21	30	61	49	70	54	61	30	29	38	30	30
nrdR	305	261	133	224	228	272	316	411	178	401	186	235	205	221	214	162	129	255	142	282
nrfA	283	305	227	285	243	320	374	339	266	396	236	273	314	294	233	236	267	246	332	481
nrfB	81	90	56	63	64	80	79	76	58	73	70	69	79	79	70	57	65	50	69	111
nrfC	23	25	22	18	17	18	16	6	18	20	15	31	25	22	20	13	22	10	19	17
nrfD	23	27	7	23	17	14	30	10	13	9	25	31	20	29	21	7	20	10	17	10
nrfE	115	111	81	118	140	91	128	125	69	97	116	84	118	98	110	67	72	79	85	107
nrfF	15	9	13	14	18	5	16	19	14	18	10	14	13	11	13	14	10	8	15	18
nrfG	115	103	84	121	103	118	130	149	73	146	132	130	81	100	88	84	113	93	111	156
nsrR	609	748	581	571	913	726	702	1018	504	756	498	797	839	503	764	551	504	756	565	940
nth	846	1058	266	869	296	1004	1314	558	895	350	779	985	393	848	301	796	925	386	949	374
nudB	1369	1353	691	1263	783	1031	1325	1098	739	360	1078	1278	994	1192	733	697	828	753	743	322
nudC	1683	1534	839	1415	1067	988	1378	1089	1206	1012	1377	1317	1131	1527	1133	816	858	815	1415	1339
nudE	4653	4305	1960	4057	3247	6200	7473	7709	4694	10555	4103	3896	2682	4297	2738	4474	5829	5601	5068	13181
nudF	1830	1708	1027	1448	1432	1541	1629	1563	1320	1748	1503	1471	1312	1438	1343	1036	1060	1217	1254	1657
nudG	313	240	179	240	256	400	396	564	297	426	255	263	230	279	218	250	223	382	221	364
nudI	228	174	108	210	171	349	361	407	371	746	205	186	148	237	168	240	282	333	427	999
nudJ	444	564	144	458	209	375	482	340	344	280	349	577	218	468	200	318	387	290	360	288
nudK	675	675	147	575	230	600	829	509	559	518	498	657	241	607	249	354	357	349	305	286
nudL	1122	1027	500	959	808	642	791	788	687	957	957	999	730	962	733	468	575	587	660	1142
nuoA	7233	8988	2660	7257	4055	5701	8639	5865	6783	6209	6286	8382	3635	7350	3702	4133	7166	4729	7514	7570
nuoB	6560	8378	2323	7267	3656	5369	7308	8394	6539	11280	5709	7692	3115	7037	3440	3843	5755	6457	7222	13551
nuoC	11499	14459	3370	12137	5684	8363	12387	6692	10796	4289	9871	13140	4939	12578	5815	6018	8634	5174	11489	4999
nuoE	1898	1981	619	1881	1174	1189	1812	1273	1256	611	1577	1956	937	1883	1183	868	1000	869	1255	647
nuoF	2974	3372	1162	2881	1689	2177	3048	2096	2314	1064	2376	3020	1676	3032	1518	1567	1747	1412	2228	1046
nuoG	12613	14865	6021	12769	9845	8690	12080	10887	10184	8120	10584	12836	8713	12862	9599	6251	8722	8173	11287	9494
nuoH	2724	2983	1522	2558	2125	1541	2388	2015	1960	1095	2159	2626	2088	2602	1998	1071	1362	1303	1845	1198
nuoI	1108	1121	575	1053	725	526	812	639	751	421	798	961	785	1087	677	460	575	461	847	446
nuoJ	962	969	495	835	651	628	793	725	636	380	726	820	637	803	586	430	450	467	642	476
nuoK	225	235	153	214	173	212	274	311	143	122	183	229	203	237	183	171	147	210	154	164
nuoL	3818	3918	2165	3467	3051	2545	3266	2951	2412	1664	3041	3360	3104	3508	2628	1723	1967	2060	2630	1699
nuoM	1995	1926	1044	1706	1324	1326	1565	1699	1300	914	1457	1745	1345	1735	1250	941	1007	1176	1287	955
nuoN	6333	5617	2492	5321	3513	4235	5129	3929	3934	2313	5082	5511	3422	5197	3040	2782	2972	2604	3587	1934
nupC	9226	14838	1094	4145	1654	7718	9125	7391	5120	4907	7939	14255	1952	4128	1587	5694	7785	5909	5952	5920
nupG	1149	1427	854	854	1274	912	1277	1335	737	971	959	1374	1195	971	1137	688	936	915	803	988
nupX	126	139	115	123	109	84	129	113	69	71	111	130	100	106	112	80	83	65	86	71
nusA	9251	11883	4108	8323	5657	8733	12297	17972	7711	11152	7472	10495	5688	8478	5619	6085	7144	12576	7193	11092
nusB	2680	3990	724	2849	998	2428	2943	2538	3315	2334	2405	3609	958	2846	888	1679	2035	1926	3332	2482
nusG	11679	14421	4210	11242	5827	13160	14836	23501	11427	20425	10398	13399	6092	11060	5395	9600	11440	17206	11935	24030
obgE	990	1200	494	830	575	938	1341	2154	614	1150	731	1030	701	789	538	583	573	1370	445	827
ogrK	180	185	104	164	205	190	159	241	160	337	140	173	167	151	191	116	114	170	108	299
ogt	0	0	0	0	0	0	0	0	0	0	0	0	0	0	0	0	0	0	0	0
ohsC	26	43	41	36	20	49	31	20	15	13	23	29	46	19	24	31	25	19	22	11
ompA	308774	324524	240578	337832	428304	237814	283032	329589	328965	349575	274197	311365	335601	344388	394510	177102	231376	258750	358606	403146
ompC	388953	368444	254914	253444	310589	193472	243890	259336	237422	236869	330043	342169	350688	257520	284346	138229	178918	199600	237182	260473
ompF	182204	218660	51322	134958	79683	356472	333876	290995	137034	80280	160627	202340	81434	143822	92506	241724	246494	221984	146495	93694
ompG	41	38	33	42	39	55	72	47	40	33	26	29	40	37	26	32	56	33	48	40
ompL	31	26	34	27	35	32	30	27	15	26	21	30	37	31	28	27	21	15	35	21
ompN	3598	3185	2228	2618	2823	1858	2434	2485	2233	2111	3075	3265	3131	2615	3002	1453	1901	2062	2332	2618
ompR	3798	3366	4371	3422	6764	3886	3542	5313	3298	6623	3476	3124	6087	3630	6051	2731	2808	4254	3732	7764
ompT	79814	67078	21992	89023	57726	108213	81937	66666	125927	90391	67720	62476	32617	93186	62725	73147	52070	49399	114421	94105
ompW	129	125	98	75	144	92	91	113	65	76	70	109	142	84	161	74	68	54	67	69
ompX	112272	78179	49343	94972	105265	146879	103248	120901	96106	114663	100447	75863	72812	96399	97675	107873	86871	93760	109222	142368
omrA	120	73	54	57	62	118	144	105	32	22	81	93	43	69	59	104	129	72	67	41
omrB	234	166	122	132	137	286	289	218	130	65	187	187	154	128	126	181	272	176	153	75
opgB	4338	3086	897	3183	1541	6234	3804	3186	3872	2647	3662	3205	1355	3174	1513	4355	2779	2347	4075	3056
opgC	584	738	202	619	274	878	1586	566	787	244	507	655	302	655	250	623	1311	428	801	286
opgD	5192	5541	2106	4669	3061	5942	6201	5363	4511	3243	4682	5084	3034	4845	2922	4161	4502	4044	4810	3700
opgE	1349	2130	1011	1405	841	1594	2233	1650	1128	1072	1148	2039	1245	1410	795	1113	1619	1121	1125	1153
opgG	12256	14641	3338	11624	4892	10662	12105	7553	10879	3381	10372	13802	4771	11897	5000	7568	8554	5950	10455	3836
opgH	11751	14949	4022	10962	4253	10069	12676	7811	9478	3643	9755	13422	5762	11141	4651	7333	9389	5992	9934	4015
oppA	26091	28592	14445	26102	27687	20768	19814	22829	21265	13345	22708	26908	20733	26951	25728	15270	16289	18025	23343	15390
oppB	670	693	212	595	379	503	590	363	386	130	501	602	279	605	311	388	405	296	405	140
oppC	807	801	204	646	372	688	690	737	434	209	575	805	313	612	359	358	321	439	322	150
oppD	1690	1764	554	1548	1089	1266	1251	1865	918	678	1328	1687	815	1481	1142	843	804	1291	799	605
oppF	2178	2342	1160	2255	1973	1434	1568	1737	1407	1415	1903	2338	1563	2106	1965	950	899	1181	1186	1263
orn	2446	2333	873	2150	1672	2380	2246	2742	1909	2224	2017	2199	1227	2154	1747	1442	1245	1903	1567	1699
osmB	3822	3174	3579	3918	6435	3639	5668	3530	2783	2489	3227	2915	4860	4052	6105	2459	3593	2581	2443	2363
osmC	14368	8327	9923	10939	19013	6958	5920	7456	6048	5982	12006	7937	13385	11112	16834	5019	4304	5444	5885	6217
osmE	10506	6472	13655	7963	23700	8564	9299	12757	7919	9989	8116	5731	17043	7707	19939	5659	5705	8537	7210	10652
osmF	2177	1475	2220	1786	4249	2106	1935	3495	1523	3004	2006	1379	3093	1844	3509	1460	1474	2589	1712	3369
osmY	9931	6800	7600	8712	13632	6267	8107	6852	5451	4658	7893	6498	10362	8655	12890	3996	4559	4759	4996	4818
otsA	7461	5307	6325	5945	9829	4245	4843	3707	3570	1755	6496	5071	8437	6093	9054	3079	3740	2852	4122	2010
otsB	3240	2313	3979	2179	4635	2098	2222	1758	1336	1254	2757	2107	5355	2294	4361	1425	1401	1367	1299	1252
oxc	115	109	85	121	132	162	188	148	106	85	101	119	132	126	125	109	127	124	101	89
oxyR	2755	3252	1785	2797	3095	2770	2946	3172	2851	3427	2304	3030	2457	2619	2740	1637	1674	2295	2175	2368
oxyS	65	108	40	54	40	45	82	57	35	23	45	101	42	47	44	37	66	32	38	22
paaA	52	69	45	49	58	62	79	64	41	47	63	73	58	44	57	37	48	58	44	73
paaB	15	9	5	20	15	8	13	11	4	14	7	15	16	12	16	6	5	6	8	12
paaC	23	26	28	25	38	27	47	30	23	31	28	43	50	39	30	19	24	26	30	27
paaD	26	13	17	18	21	7	17	14	8	10	10	21	23	14	24	5	12	10	12	19
paaE	86	50	67	56	92	46	75	62	50	56	68	75	74	89	92	32	45	61	39	58
paaF	42	36	33	43	50	25	33	40	24	22	28	37	39	25	35	15	20	24	26	20
paaG	21	18	9	18	14	14	14	12	8	8	14	14	20	17	11	11	10	10	4	15
paaH	68	61	56	50	54	56	54	57	34	48	54	59	58	66	59	37	37	47	49	43
paaI	40	28	33	39	39	30	25	42	21	22	40	37	38	29	18	19	29	37	24	44
paaJ	503	483	395	393	489	352	488	467	293	406	455	433	518	375	427	278	333	386	304	407
paaK	461	332	339	317	405	322	393	324	240	226	329	348	375	267	342	217	228	251	242	250
paaX	757	617	721	600	970	618	766	949	486	1112	591	594	926	544	964	368	390	608	358	929
paaY	225	183	217	152	314	158	202	111	123	61	184	210	291	174	283	72	104	103	97	45
paaZ	61	57	52	52	58	34	40	59	32	42	56	70	74	57	53	37	31	51	37	49
pabA	182	137	126	128	114	125	161	235	93	147	83	116	163	114	94	78	102	156	98	218
pabB	1464	1482	840	1344	1288	1137	1378	1411	927	1029	1181	1449	1112	1340	1266	808	971	1046	1037	1234
pabC	345	357	152	307	249	375	491	595	257	312	284	305	208	291	238	250	342	380	255	342
pagP	461	372	215	289	257	245	249	225	210	205	393	318	334	269	260	169	223	189	234	242
pal	16147	16091	5425	17086	10749	18922	23055	22094	16397	13301	12418	15971	7731	16519	10986	10859	10712	14285	12096	9720
panB	6662	7340	2777	6630	4851	5446	5554	6586	7578	7888	5905	7062	3893	6753	4703	3816	4518	4774	7733	8546
panC	8733	8913	3535	8642	6233	7213	6905	7814	8892	10781	7768	8622	4927	8678	5699	5138	5344	5768	9105	11501
panD	7952	8300	2344	9403	3749	12352	11740	12596	11330	16774	6943	7579	3158	9717	3454	8889	9486	9764	12802	20309
panE	2020	1996	2063	1916	3467	1898	1925	2566	1695	2433	1703	1792	2783	2043	3305	1252	1311	1679	1600	2257
panF	878	951	497	772	531	795	1032	1038	729	748	677	893	664	755	560	566	666	725	645	724
panM	387	437	247	382	281	389	512	419	398	618	350	419	311	377	231	278	289	367	359	584
paoA	205	151	188	136	223	131	154	148	121	140	154	133	247	168	214	98	123	116	125	141
paoB	192	168	176	145	198	111	125	118	80	103	167	149	216	147	171	60	94	87	109	97
paoC	447	357	330	316	365	180	260	194	164	148	351	340	445	302	325	123	168	114	189	156
paoD	361	363	295	300	315	191	202	195	188	196	296	332	404	298	313	132	157	158	186	209
parC	7180	8828	2988	6545	4360	6718	8584	10297	7096	9118	6118	7822	4298	6617	4448	5105	6333	7529	7738	10786
parE	3978	4772	1889	3579	2210	3102	4273	4475	3759	4070	3267	4114	2477	3689	2097	2272	2697	3172	3596	4243
patA	53331	26060	136197	25494	185288	26587	13462	59871	17226	82843	47323	24492	180045	26585	154267	20369	12162	45603	21448	97565
patD	1933	1581	644	732	498	1333	1566	1402	464	341	1455	1420	982	774	570	908	980	1066	534	320
pbpC	1193	1354	666	1053	684	1013	1237	783	896	495	1068	1212	905	1110	661	679	925	573	894	547
pbpG	2807	2589	1093	2506	1598	2751	2712	2809	2130	3468	2464	2534	1522	2629	1529	1953	1879	2220	2202	3738
pck	3377	5344	2341	3464	3626	3468	5583	5708	4850	5663	2876	5060	3221	3567	3188	2464	4353	4084	5156	6631
pcm	671	648	327	531	423	536	730	724	444	475	531	607	373	538	511	365	321	469	349	360
pcnB	11912	16212	2887	11208	3878	11941	16636	11202	12120	6937	10071	15221	4326	11261	3814	8396	11998	8375	12840	7159
pdhR	4580	6444	947	4641	1320	3273	7310	5381	5578	3745	3961	6410	1339	4512	1305	2365	5507	4026	5926	4434
pdxA	1718	1957	436	1587	489	1094	1571	610	1265	373	1425	1678	613	1702	535	864	1209	516	1527	488
pdxB	5138	5414	1860	4569	2758	4356	4726	5377	4461	6466	4098	5155	2484	4619	2372	3107	2675	3657	3929	6237
pdxH	4955	5486	1296	4338	2225	4023	4532	3525	3559	2333	4257	5061	1880	4589	2536	2770	3275	2683	3738	2776
pdxJ	3600	2888	2066	3120	4302	3397	3105	3740	2601	2886	3186	2747	2986	3344	3662	2492	2352	2796	3135	3307
pdxK	1925	1625	959	1992	2012	1944	1727	1749	1669	1704	1678	1549	1427	1932	1980	1201	1073	1242	1619	1656
pdxY	1614	2060	865	1672	855	1342	1739	1249	1506	983	1452	1773	1236	1710	799	866	1178	878	1607	1208
pepA	13960	13139	7887	11906	12337	13957	15325	19782	14144	19902	11861	11671	10971	12484	11104	10111	11097	14661	15102	22671
pepB	1645	1753	955	1501	1330	1475	1710	1748	1398	1349	1237	1530	1302	1538	1218	1017	1134	1196	1563	1481
pepD	13856	10424	5305	12949	9679	10640	9019	8217	12062	7715	11809	9881	7917	13094	9003	7073	6169	6285	10828	7606
pepE	229	333	147	218	196	213	282	342	241	393	187	278	190	198	154	149	188	253	197	456
pepN	10631	9509	7556	10235	11726	7715	7986	7376	7090	6042	9226	8603	10721	10836	11592	5590	6300	5990	8541	7520
pepP	7347	8481	6087	7264	9204	5309	6678	5464	6853	4727	6295	7915	8274	7491	8479	3946	5410	4315	7710	5529
pepQ	5153	4986	3915	4929	7112	5212	5062	7833	5512	11643	4450	4707	5629	5127	6613	3787	3672	5841	5691	11766
pepT	4455	3070	4983	3539	8075	3572	3338	4508	2461	3547	3839	2869	6810	3633	6850	2397	2259	3288	2439	3634
perR	666	680	353	540	552	548	731	638	461	577	490	673	452	556	420	407	541	451	541	565
pfkA	15490	14199	9914	13614	14649	15638	16437	17484	14084	15104	13653	13150	13810	13908	12197	11295	11533	12707	13929	15404
pfkB	6227	4870	2472	6038	4857	3833	4506	4960	5543	6882	5749	4923	3653	6146	4559	2757	3251	3798	5653	7023
pflA	3286	3349	1869	3038	2752	2855	3191	3544	2573	4689	2681	3182	2562	3232	2567	2008	2581	2693	2818	5374
pflB	52269	45070	24527	50045	50092	40741	38381	43803	36891	31866	46363	45533	35484	51297	45571	29278	31736	34122	39803	35710
pflC	54	50	47	49	53	44	49	58	34	35	43	50	60	35	73	25	34	29	32	40
pflD	584	468	479	470	679	502	483	502	371	391	517	475	633	423	589	354	444	396	466	375
pfo	10675	10577	8119	8849	10577	6229	6885	5755	6248	4143	8852	9657	11341	9026	9842	4327	5136	4547	6852	4796
pgaA	1159	1303	973	1017	1324	1538	2235	2256	1951	3129	1006	1254	1400	1041	1202	1047	1773	1759	2013	3633
pgaB	268	275	157	257	223	318	438	189	425	135	220	244	213	229	175	211	393	161	437	150
pgaC	185	187	108	202	113	246	329	152	264	114	133	195	122	188	128	181	272	108	272	98
pgaD	284	269	174	270	158	267	330	230	208	163	221	253	189	239	170	189	255	181	256	209
pgi	31516	23960	6025	27051	8940	28049	23580	14131	26080	8944	27643	22865	9823	28209	10585	19551	18356	11446	27324	10613
pgk	11407	10996	5388	11525	7479	10633	9786	11562	10729	10580	10071	10315	7368	11367	6712	7811	7464	8905	12401	11528
pgl	3333	2161	2082	2446	2575	1982	1773	2194	1216	1279	2682	2171	2858	2310	2582	1421	1199	1580	1255	1293
pgm	7314	6676	3607	7021	5567	4786	5898	5584	5579	4749	6017	5862	5137	7294	5674	3254	3721	4155	5726	5182
pgpA	1777	1767	1215	1476	1458	1319	1838	1524	1353	1141	1420	1734	1702	1442	1312	914	1230	1079	1236	1088
pgpB	987	901	743	800	1000	953	1130	1228	763	1072	793	858	966	790	892	585	583	789	662	980
pgpC	3137	2008	1890	2211	3029	2469	1801	2106	1953	2958	2656	1995	2562	2210	2657	1681	1245	1574	1950	3306
pgrR	1080	792	531	953	972	1193	1236	1192	1007	957	972	786	759	1007	898	848	941	900	1027	1145
pgsA	3591	3198	1942	3317	2727	2997	3553	2781	2747	2049	3114	3024	2477	3292	2517	2130	2742	2133	3027	2373
pheA	6799	5236	6954	6848	9012	8481	6054	4605	5011	2772	6101	5048	9961	7258	8642	6362	4980	3681	5737	3189
pheL	1154	258	222	544	824	716	573	613	383	284	900	289	282	443	677	542	409	411	431	449
pheM	308	253	89	252	151	143	374	177	160	91	268	244	98	227	116	134	279	145	192	120
pheP	1655	1856	461	1542	744	2504	3157	2389	1816	1174	1366	1875	668	1490	604	1557	1607	1582	1555	983
pheS	4813	6562	1695	4841	2426	5590	7446	5474	4902	3236	4208	6004	2508	5130	2373	4035	4872	4144	5042	3632
pheT	16599	17992	9956	14009	13781	15245	19286	16705	13501	11759	13534	17046	13759	13669	13461	9934	10911	11490	10751	9340
pheU	150	129	85	141	95	98	126	118	75	61	111	114	98	94	84	76	78	79	83	89
pheV	120	119	49	91	69	110	197	161	64	91	95	104	58	72	50	97	110	108	75	91
phnC	46	45	29	33	30	38	47	49	33	46	42	42	38	31	31	27	47	38	29	44
phnD	71	67	45	58	55	68	68	54	54	46	70	74	46	62	41	59	63	49	37	42
phnF	35	59	35	37	42	26	35	45	24	38	31	58	56	21	36	25	32	19	21	43
phnG	25	27	19	26	14	21	23	37	23	15	18	21	22	19	10	17	19	17	23	16
phnH	35	44	18	31	20	38	41	54	29	43	32	54	30	34	21	19	26	41	28	41
phnI	29	28	18	22	24	26	27	24	18	18	21	27	29	22	31	23	16	14	16	19
phnJ	51	43	44	42	38	36	44	43	34	37	61	30	50	37	46	29	36	33	27	34
phnK	52	86	51	37	60	32	37	44	34	51	41	63	67	44	44	32	32	42	28	43
phnL	430	420	292	428	483	373	364	453	276	349	382	414	419	351	376	246	292	281	255	359
phnM	166	172	99	146	141	132	139	148	95	104	160	140	157	155	138	97	128	103	106	131
phnN	73	62	80	65	118	54	50	59	26	74	77	69	126	70	104	38	42	36	56	65
phnO	322	357	253	286	367	195	215	372	184	313	322	296	329	271	318	138	154	266	198	431
phnP	635	667	396	545	358	348	455	443	295	365	540	609	560	530	341	207	325	329	290	381
phoA	1076	947	881	943	1126	1183	1268	1749	693	840	1021	878	1065	878	1097	844	983	1276	734	1158
phoB	1211	1106	945	895	1403	1153	1122	1304	581	1207	967	1070	1276	915	1238	793	722	970	604	1331
phoE	537	469	356	591	456	551	806	727	444	620	461	399	462	566	363	369	568	507	449	605
phoH	10391	7158	8623	7183	11434	7255	6028	5256	4347	8879	8887	6893	11634	7382	11306	5523	4983	4275	5061	10118
phoP	2520	1489	1361	1783	2614	3262	1681	2501	2083	2392	2040	1455	1903	1851	2708	2223	1131	2000	2076	2647
phoQ	3667	2787	1844	2880	2272	3324	2736	1963	2615	1650	3108	2583	2479	2791	2124	2401	1912	1492	2601	1804
phoR	1132	1071	912	861	1253	916	1052	991	480	743	950	961	1244	903	1069	639	712	788	507	756
phoU	1364	1341	1044	1335	2153	1196	1323	1228	891	964	1233	1192	1572	1282	1937	796	789	903	868	1026
php	172	167	130	144	158	158	186	231	125	161	160	190	204	144	139	137	144	180	162	203
phr	1111	1088	432	960	552	703	940	522	720	376	910	935	628	1000	556	473	651	392	767	471
pinE	36	29	22	30	32	30	40	50	21	19	28	26	20	20	20	21	22	27	33	21
pinQ	120	128	101	107	127	128	146	114	98	54	93	104	160	113	105	80	137	79	75	84
pinR	154	180	215	119	268	168	212	175	133	114	131	172	304	113	226	144	189	141	149	145
pitA	6016	8306	3558	5222	3563	7858	10182	12864	5683	9225	5127	7425	4912	5480	3249	5682	6617	9037	5879	10023
pitB	222	247	151	189	143	225	279	306	174	233	164	201	210	173	129	186	203	252	175	226
pka	4071	4253	2725	3269	3800	2557	3270	2706	2326	2188	3493	3783	3546	3107	3334	1882	2480	2098	2569	2567
plaP	4627	8210	487	4036	653	5983	8702	6128	3507	1666	3769	8548	815	3793	772	3723	4379	3975	2693	1532
pldA	1554	1788	629	1559	1019	2227	2638	3541	2047	3286	1395	1725	850	1549	980	1413	1393	2386	1611	3124
pldB	3750	3802	2410	3128	3284	3290	3705	4051	2735	3306	3221	3623	3214	3143	3007	2225	2709	3039	2805	3895
pliG	21271	3875	3715	21863	25361	16263	2740	2384	14799	7391	18980	4504	6248	22136	24546	12427	2683	2472	16978	9140
plsB	10953	13935	4206	9683	6762	10276	11960	13652	10900	15891	9507	12854	6065	10268	6326	7257	9795	10562	11901	18201
[truncated: 2,272 more rows]

## Sheet: without_tRNA_sRNA_rRNA
Genes	1_WT_STR_0h	2_WT_STR_5min	3_WT_PFR5_5min	4_WT_STR_28h	5_WT_PFR5_28h	6_SR_STR_0h	7_SR_STR_5min	8_SR_PFR5_5min	9_SR_STR_28h	10_SR_PFR5_28h	11_WT_STR_0h	12_WT_STR_5min	13_WT_PFR5_5min	14_WT_STR_28h	15_WT_PFR5_28h	16_SR_STR_0h	17_SR_STR_5min	18_SR_PFR5_5min	19_SR_STR_28h	20_SR_PFR5_28h
aaeA	486	413	289	376	483	460	474	558	372	663	446	392	416	437	468	357	393	425	380	748
aaeB	651	718	636	574	739	531	644	639	419	423	547	603	818	623	611	392	499	463	459	497
aaeR	1751	1505	1286	1529	1758	1415	1520	1698	1322	2534	1434	1465	1768	1528	1612	1089	1108	1289	1416	2863
aaeX	328	276	359	268	511	274	295	394	235	408	257	267	447	270	426	234	211	280	232	476
aas	2487	1985	1039	2045	1651	2835	2601	3514	2125	3049	2118	1957	1539	1948	1608	1788	1821	2679	2050	3583
aat	2018	1884	1174	1935	1606	1118	1463	1161	1362	1273	1774	1964	1486	1909	1503	859	1171	949	1547	1488
abgA	0	0	0	0	0	0	0	0	0	0	0	0	0	0	0	0	0	0	0	0
abgB	0	0	0	0	0	0	0	0	0	0	0	0	0	0	0	0	0	0	0	0
abgR	0	0	0	0	0	0	0	0	0	0	0	0	0	0	0	0	0	0	0	0
abgT	0	0	0	0	0	0	0	0	0	0	0	0	0	0	0	0	0	0	0	0
abrB	671	763	428	579	475	497	642	541	532	460	620	708	486	618	485	363	461	340	538	461
accA	5671	7028	2564	5583	3758	6125	7140	11299	5658	15044	4988	5497	3495	6111	3636	4807	5660	8779	7835	23663
accB	7246	8968	1735	7041	3211	6691	8178	8049	7343	8238	6157	7556	2440	7230	3299	4948	6045	6354	8477	10690
accC	20183	24197	3922	20458	7151	18375	24982	21155	20348	20518	17885	21930	6113	20755	7170	13241	19466	16454	22559	24263
accD	17157	19010	5711	16075	10464	20022	21010	30328	18077	41014	14439	18611	8167	15391	9212	12108	11982	20550	13926	35324
aceA	56734	46342	39524	49901	55787	49412	43777	31005	49018	26555	48277	43245	55171	51371	51613	34737	32311	23940	49872	29072
aceB	86720	69717	56734	74275	80259	72605	59433	57144	72739	64019	75635	64992	78170	75675	75689	53403	47251	45546	78231	75235
aceE	34489	44002	9444	33301	14863	27270	42341	46998	31707	21471	27100	42110	14549	32898	15717	18420	27970	33305	31289	21854
aceF	11623	14741	6330	11202	7829	6902	11808	13086	9622	6611	9241	12742	9011	11402	7797	4896	6515	9168	9645	7624
aceK	12423	11460	7482	10949	8391	9755	10612	6118	9907	4536	10721	10844	10163	10694	7894	7352	8302	4700	10579	4868
ackA	7688	10544	3121	8634	4574	7323	8902	10355	8915	8552	6465	10323	4356	8900	4637	4700	5991	7412	8299	9159
acnA	7284	5824	7286	6350	8941	4359	5255	4037	4977	5134	6049	5021	9915	6731	8586	3240	3829	3247	5493	5410
acnB	33595	37435	19459	38893	31136	27581	31533	33169	32097	42593	27300	35708	26727	38220	29471	18883	21203	23871	29734	37493
acpH	915	878	514	749	661	803	856	912	721	1388	762	819	707	768	540	585	640	673	815	1810
acpP	88196	86391	28537	75066	49899	109070	102715	103115	93033	86808	73730	82313	40652	75132	48330	75309	72015	77599	90060	101537
acpS	743	607	284	599	414	687	678	523	566	255	642	570	430	674	449	502	566	421	698	384
acpT	1298	1259	775	1143	934	1302	1517	2060	1143	2104	1141	1218	1055	1141	844	897	1143	1551	1210	2497
acrA	5230	5446	3864	5167	6280	7115	7173	10992	5321	7644	4584	4648	5358	5459	6032	5127	5746	8460	6482	10000
acrB	10789	9793	5895	10064	9232	10913	13304	10123	9078	5557	8722	9571	8207	9951	8511	6803	7199	6835	7517	4638
acrD	911	851	495	795	632	763	937	790	606	545	770	814	674	754	614	571	672	530	718	627
acrE	145	143	162	121	167	144	141	159	114	126	118	118	215	114	200	116	126	133	135	151
acrF	896	826	861	729	1094	757	757	780	572	591	766	801	1170	715	903	556	551	646	586	730
acrR	2805	2409	1611	2396	2585	2942	3302	3088	2538	2272	2490	2345	2121	2516	2411	2182	2674	2551	2818	3041
acrS	22	32	12	29	21	40	58	39	22	18	28	33	27	36	11	29	48	17	30	24
acrZ	3164	2770	1648	2660	2549	4240	4379	6048	2588	3976	2610	3107	2142	2146	2230	2949	2275	4103	2277	4507
acs	1153	1431	580	920	771	1184	2226	1127	1193	608	846	1202	860	971	804	745	1151	780	1053	650
actP	191	211	148	169	168	249	312	220	157	154	173	197	199	211	162	138	165	155	153	115
acuI	805	707	702	709	1001	696	701	899	520	814	668	707	1029	777	887	492	521	674	572	732
ada	850	935	960	786	1198	492	645	459	481	317	813	910	1292	797	1130	363	436	397	506	340
add	964	1223	1347	790	1847	851	1186	810	433	339	795	1188	1810	807	1783	494	619	638	412	282
adeD	793	1005	532	756	707	897	1105	969	829	756	675	1000	725	744	623	657	832	760	919	786
adeP	5507	6133	835	4893	991	9453	8482	4733	4813	1866	4562	6064	1224	4760	1018	6575	5693	3562	4691	2198
adeQ	100	86	85	94	98	75	92	75	71	40	80	103	104	81	90	56	67	51	60	47
adhE	31616	36042	12363	31410	18132	13762	19402	15634	24306	12396	26911	34384	17776	32163	17681	10325	15694	12417	26813	13920
adhP	7023	5322	4693	4395	6128	1837	2419	1947	1617	1156	5807	4688	6473	4528	5549	1413	1494	1527	1754	1187
adiA	880	945	626	814	815	627	826	727	543	454	679	888	862	783	745	457	611	537	560	531
adiC	402	347	362	383	518	129	202	171	112	141	348	338	421	383	451	130	130	137	182	167
adiY	229	178	107	280	356	142	108	99	72	66	242	148	136	321	310	103	123	96	92	111
adk	14306	15554	2149	14478	3855	20483	22056	24943	19095	12498	11776	14610	3120	14931	3793	12998	13873	17497	15269	10283
aegA	733	654	421	679	677	582	668	615	538	500	584	656	603	708	562	385	452	442	563	599
aer	556	535	351	504	538	637	751	930	502	856	494	456	471	505	476	404	526	630	523	985
aes	347	366	345	290	428	301	343	317	240	304	278	371	462	277	389	198	291	244	295	320
afuC	239	382	275	293	322	310	354	317	272	331	240	341	328	321	292	194	261	249	263	401
agaB	19	13	28	21	28	34	30	27	20	13	19	17	26	21	22	27	23	6	15	19
agaC	56	32	40	43	65	41	48	53	34	47	48	36	51	41	29	46	44	37	48	38
agaD	63	68	65	76	84	86	109	71	50	63	62	83	84	84	74	53	61	66	60	77
agaI	75	75	55	62	70	73	87	61	53	51	64	78	73	96	72	50	62	42	58	62
agaR	3551	3025	2344	2751	3541	3397	3638	4544	2396	4077	2949	2781	3102	2798	3130	2186	2151	3113	2255	3969
agaS	115	127	122	108	98	102	91	97	82	90	66	105	170	101	124	72	90	83	104	108
agaV	67	77	52	61	91	62	58	79	55	64	62	50	76	76	76	56	48	60	47	57
agp	1944	1812	1557	1857	2480	1202	1719	1448	1265	954	1712	1801	2232	1871	2225	966	1300	1098	1297	1147
ahpC	102448	78957	41365	91731	71819	95092	68394	56672	82535	72256	92540	74700	60345	94232	66525	69343	59039	46057	93251	87559
ahpF	18528	15568	7675	16009	11841	16203	14605	18302	15224	19057	15638	14524	10949	16117	11301	11168	10149	13119	14449	18956
ahr	3497	2806	2653	3181	4756	1356	1545	1524	1510	1414	2897	2558	3544	3069	4036	890	982	968	1344	1170
aidB	3174	1414	2544	1331	2192	511	569	752	233	357	2448	1343	3456	1352	2050	395	344	566	234	238
ais	466	364	150	153	124	303	285	306	100	129	445	332	208	168	115	176	226	342	128	181
alaA	6508	6300	3515	6968	5081	6935	4837	6350	7341	10189	5696	5822	4887	6903	4698	5180	3905	4710	7863	11445
alaC	2389	2068	1404	2046	2051	1798	1560	2129	1507	3317	1958	1658	1890	2298	2046	1291	1193	1563	1718	4317
alaE	294	348	199	320	370	511	936	454	172	300	243	301	224	330	336	308	708	356	173	325
alaS	22228	21203	5595	19394	10265	20965	23463	25843	18461	17647	17797	19967	8312	19260	10231	13064	12921	17845	14706	15308
aldA	1096	1973	494	1223	367	1413	3006	822	1414	621	956	1857	686	1290	418	962	2043	677	1302	596
aldB	312	257	207	225	210	176	227	258	122	129	212	255	250	222	177	127	168	168	162	143
alkA	317	286	213	259	293	167	267	311	146	256	230	278	325	229	282	100	118	176	107	147
alkB	251	260	187	270	280	164	192	104	164	65	254	237	255	265	202	119	151	77	127	85
allA	117	85	74	102	113	128	135	147	94	125	105	107	94	95	122	105	99	120	106	185
allB	206	191	203	161	261	176	158	148	117	112	161	177	282	153	245	117	125	135	106	119
allC	137	174	126	177	206	183	198	233	151	148	122	148	175	141	164	143	138	169	135	154
allD	70	86	46	81	31	79	98	96	55	85	50	80	59	67	47	50	66	71	66	76
allE	459	354	259	494	457	576	555	564	414	280	371	330	330	472	422	379	372	328	394	303
allR	5907	5075	6600	5198	8174	3774	4395	4634	3326	3899	4726	4566	8224	4957	7343	2761	3165	3367	3482	4969
allS	121	141	106	109	119	99	101	66	64	79	104	110	147	106	101	76	49	59	81	83
alpA	51	22	8	38	13	56	38	57	38	34	40	28	22	36	15	27	56	38	41	32
alr	1950	2501	603	2115	933	1871	2386	1658	1648	1135	1602	2084	871	2041	873	1345	1449	1212	1833	1265
alsA	146	180	154	154	165	151	173	191	134	118	165	203	213	143	136	104	152	128	141	155
alsB	181	217	83	194	142	209	248	177	200	110	139	177	138	215	139	162	174	139	176	144
alsC	80	87	54	74	86	68	101	71	76	61	79	86	94	89	75	53	71	50	67	88
alsE	94	99	56	95	116	77	71	88	62	84	108	75	90	73	78	57	64	63	87	91
alsK	318	292	235	222	313	239	255	252	175	208	226	276	327	242	280	162	184	184	209	165
alsR	1422	1406	437	1347	726	1661	1678	1664	1390	1348	1267	1356	587	1275	610	1239	1321	1145	1546	1496
alx	659	714	357	578	424	817	1101	858	707	584	513	728	474	551	373	573	710	625	664	525
amiA	2991	3227	1344	2985	1890	4540	4134	4374	3660	6610	2680	3069	1677	3104	1751	3236	3412	3399	4262	8304
amiB	2461	2112	1408	1891	2193	1763	2171	2489	1221	1345	1997	1910	1868	1917	1904	1303	1567	1972	1314	1538
amiC	2891	3256	898	2218	1540	2757	4025	3834	2431	3661	2267	3126	1210	2234	1372	1800	2157	2592	1978	3109
amiD	1960	1763	2167	1734	2867	1504	1764	1434	1363	1093	1656	1702	2920	1867	2564	1089	1298	1089	1486	1268
amn	6790	5157	3252	6873	4648	4359	4271	1868	5043	1087	5935	4974	4542	7041	4603	3270	3459	1595	5399	1298
ampC	563	621	237	536	293	639	667	694	454	493	463	540	319	539	337	419	388	532	402	520
ampD	597	465	364	503	505	456	426	554	449	948	500	513	422	572	577	272	289	483	465	954
ampE	967	894	781	795	900	648	791	961	685	1065	780	849	1019	816	704	393	424	642	495	681
ampG	1384	1646	236	1320	307	1526	2442	865	1493	389	1158	1658	334	1321	301	1105	1579	537	1465	449
ampH	1884	1558	577	1613	1220	1557	1368	1582	1298	2078	1608	1470	882	1658	1083	1132	1024	1202	1403	2324
amtB	5810	2168	12006	2654	19328	6182	3624	15916	3234	12295	4457	2101	15099	2643	17247	3592	1892	9623	2852	9181
amyA	7136	5534	3164	5255	4469	3860	4106	3085	3024	2239	6192	5135	4577	5501	4403	2645	2805	2473	2979	2222
anmK	601	508	346	543	609	682	632	1136	488	1054	485	488	532	582	530	459	499	877	510	1326
ansA	2717	2863	668	2489	1036	2793	3137	2765	2651	1716	2402	2642	948	2543	1022	1975	2412	2138	2942	2102
ansB	385	384	353	301	439	340	419	437	247	361	312	317	466	308	379	261	287	352	312	426
ansP	543	928	270	557	384	935	1144	695	689	330	456	752	366	582	363	712	819	444	725	389
apaG	1099	1186	693	1040	837	744	1072	576	743	341	911	1120	870	979	740	586	763	423	744	376
apaH	2083	2069	999	1647	1129	1142	1549	813	1471	610	1764	1946	1366	1649	957	833	996	569	1421	687
apbE	826	998	726	764	679	656	778	1044	681	1255	725	966	996	806	593	445	671	756	705	1549
aphA	383	401	268	380	408	450	532	630	446	846	323	404	395	465	396	295	408	504	407	921
appA	1764	1258	1110	1614	2065	437	389	530	274	573	1437	1260	1574	1498	1932	326	292	368	342	587
appY	3849	2336	815	3828	2335	2161	2150	1341	1746	1374	3225	1983	999	3421	1455	1576	1541	995	1985	1737
apt	4771	5633	525	4624	798	6099	6902	4640	5124	2389	3950	5467	670	4839	731	4200	4680	3254	4810	2624
aqpZ	757	673	730	625	998	687	801	705	430	582	594	685	889	607	770	479	484	430	410	417
araA	303	315	232	246	298	251	288	344	220	202	261	330	330	272	256	169	201	229	224	274
araB	217	228	222	184	276	162	168	180	132	177	207	203	239	168	226	90	142	121	147	159
araC	995	1165	963	1114	1705	1021	1309	1282	990	1495	836	1079	1246	1164	1517	686	856	904	955	1504
araD	82	69	41	65	69	57	66	74	44	65	72	64	71	74	43	49	53	58	48	64
araE	774	606	405	536	621	696	741	804	428	476	564	581	524	455	460	458	425	550	407	440
araF	121	104	80	96	105	117	143	150	67	103	98	125	104	114	108	66	92	107	80	117
araG	677	687	517	608	665	566	658	608	462	432	589	688	685	647	606	415	560	442	548	461
araH	725	696	406	609	578	527	747	570	516	603	596	639	511	625	584	373	481	464	486	616
araJ	1039	959	689	910	988	992	1090	1017	684	943	906	864	871	926	752	670	712	703	689	864
arcA	31995	23278	19518	19788	21504	17533	19192	19570	11543	18962	27889	20847	26764	20891	19494	13646	15034	15682	14250	23512
arcB	2093	1876	920	1750	988	1618	2078	1029	1508	626	1721	1937	1240	1859	994	1039	1393	755	1437	621
arfA	135	132	99	113	152	114	205	241	97	111	108	123	132	145	175	88	154	268	126	153
arfB	520	457	343	429	431	411	435	375	332	423	424	449	459	409	392	289	332	303	374	447
argA	14526	31712	2526	12591	2880	19297	26518	10250	17965	8557	12487	29128	4650	12836	3362	13824	19480	8017	19397	9044
argB	2213	5508	635	1963	665	2195	3397	2253	2272	1698	1646	4557	923	1903	851	1347	1741	1534	1922	1234
argC	6666	15729	1125	6287	1198	8303	12334	4103	7839	3120	5495	14574	1864	6870	1500	5915	8290	3195	8170	3486
argD	3199	6597	646	2911	600	4530	5040	2791	4501	1898	2597	6068	997	2935	695	3321	3952	2100	4904	2122
argE	5393	8704	3286	4834	4817	6317	8004	5057	5911	5106	4667	8330	4677	4922	4511	4134	5100	3914	5321	4800
argF	3223	9431	592	3283	480	3212	7673	2490	4037	1490	2647	8738	787	3347	580	2335	4612	1762	3803	1700
argG	9769	23166	2804	9672	3732	13473	20575	11915	13889	7889	7299	22441	4494	9048	4088	8068	10628	8054	10831	6720
argH	4754	13081	3241	4730	2468	4579	8074	6749	4998	4729	3639	10500	4261	4633	2602	3148	4595	4478	4236	4224
argI	2572	7897	601	2523	490	3365	7362	2635	3320	1465	1960	7166	894	2668	624	2218	3959	1746	2767	1397
argK	77	82	92	72	90	75	95	78	52	90	86	77	117	71	85	52	54	51	54	80
argO	948	811	526	835	805	718	905	992	607	821	827	765	697	815	706	583	672	750	619	917
argP	3685	3134	2919	3552	5285	3307	2877	4595	3174	4857	3276	2956	4166	3575	4692	2461	2269	3489	3339	5819
argR	5315	7548	1471	4274	2041	7876	8039	7916	6217	6695	4643	7147	2109	4342	1918	5746	6688	5979	6850	8242
argS	6352	7697	2183	5621	3672	7686	10093	12892	5214	5997	5227	7454	3295	5513	3695	4587	5497	9019	4218	5457
argT	31461	10901	70387	14978	168998	51528	15440	87192	28741	117784	28882	11127	96299	15992	147060	36249	11959	65319	30901	133362
ariR	172	80	59	122	173	98	95	58	66	57	164	69	89	120	127	67	71	49	98	79
arnA	2407	2064	977	1201	988	1105	1276	929	898	720	2143	2095	1360	1262	852	906	1042	753	875	771
arnB	2609	2101	1827	1059	1418	1234	1083	1075	618	597	2315	2041	2431	1023	1202	916	998	1042	632	707
arnC	950	777	336	424	289	332	369	159	226	85	822	738	470	397	280	304	342	140	265	96
arnD	617	555	232	296	246	319	400	318	218	196	468	503	361	292	207	237	277	245	189	177
arnE	80	52	65	51	85	28	46	36	44	66	57	68	94	53	84	32	22	17	20	69
arnF	190	153	147	134	197	251	139	184	175	274	150	132	183	164	182	150	119	150	165	269
arnT	623	468	395	371	601	340	399	270	234	224	482	454	473	374	521	249	302	266	248	291
aroA	7885	5483	1762	7618	2212	7656	5119	2878	6064	1765	6750	5248	2803	7713	2504	5059	2956	2404	5271	1708
aroB	7395	7506	3443	6128	4777	6230	8164	6555	5507	4308	5871	6892	4547	6148	4418	4098	4276	4210	4683	3827
aroC	7099	7827	2243	7205	4060	6844	7990	8074	7873	8284	6380	7268	3403	7628	3874	4810	6061	6156	8302	9452
aroD	2158	1474	951	2007	1739	1759	1283	1576	1274	1542	1873	1486	1390	1886	1657	1259	890	1198	1286	1702
aroE	437	412	234	446	325	363	473	427	289	274	344	332	349	427	288	251	224	269	234	261
aroF	10346	12906	5488	10385	7712	10998	11257	6495	7984	8397	8993	11898	7618	10735	7649	7782	9235	5131	8541	10018
aroG	19113	16653	4771	19467	8002	20642	20824	17135	19015	14319	16207	15839	6662	19950	7856	13638	12268	12567	17428	14858
aroH	6839	7903	4532	5443	8101	8791	7560	27146	8918	32564	6408	6960	6173	5749	7118	6283	6187	21019	10175	39566
aroK	7207	8115	2256	6410	3660	10236	10658	12679	6915	9034	5944	7442	3286	6331	3229	6516	6363	9357	6558	8698
aroL	4778	5460	3291	4047	4968	5520	5752	7315	5123	13662	4164	4978	4281	4141	4152	3901	4005	5439	5194	16084
aroM	1626	2098	830	1284	808	1493	2518	1873	1339	2138	1288	2049	1025	1291	679	1091	1748	1370	1358	2298
aroP	21559	18554	12704	18976	14136	24798	20010	12762	16359	10259	17629	17750	17633	18740	13237	15698	11162	9296	13299	9147
arpA	243	266	117	230	132	254	351	162	250	108	198	211	205	239	105	175	268	132	250	114
arsB	249	242	234	220	298	209	222	238	190	213	194	214	273	226	240	133	149	180	177	202
arsC	281	253	194	230	305	216	206	184	199	291	189	223	277	259	261	139	163	176	182	248
arsR	154	187	93	131	177	187	218	342	156	309	147	170	116	142	150	158	154	253	174	406
artI	3291	4307	901	2809	1941	2277	3119	3209	2843	2684	2596	4340	1439	2881	2001	1410	1781	2305	2327	2281
artJ	10061	22470	2040	9406	1875	14565	18796	7323	18127	4506	8385	21593	3558	9428	2345	10100	13239	5450	17888	4496
artM	1797	2898	534	1782	593	1312	2455	1363	1594	757	1678	2723	771	1752	587	892	1571	981	1419	760
artP	4320	5804	1440	3869	2847	3448	5348	3527	3801	3332	3784	5574	2108	4007	2591	2532	3909	2801	3959	3751
artQ	1423	2168	370	1316	491	885	1615	994	1186	645	1160	2108	589	1223	495	599	930	648	920	484
ascB	486	493	398	413	518	383	467	497	263	332	350	411	585	406	466	253	268	272	265	299
ascF	645	663	576	580	818	574	599	658	495	520	547	567	774	582	680	433	547	516	511	628
ascG	333	394	183	291	278	464	493	659	338	619	272	339	233	351	266	282	281	409	327	629
asd	43024	25699	14195	38627	27694	47956	22867	27515	35601	29627	36316	24422	22035	40663	27372	33763	18218	22253	37490	31866
aslA	421	398	395	320	504	382	437	387	293	271	364	345	553	321	421	259	303	272	330	334
aslB	234	405	190	233	226	212	285	244	155	143	209	334	256	224	202	149	210	161	144	180
asmA	3388	3633	1710	2891	1833	3230	4298	2620	2463	1607	2705	3503	2423	2872	1898	1999	2373	1924	2225	1470
asnA	298	284	1152	587	8963	267	265	957	1022	4703	262	306	1356	595	6837	196	160	654	864	4278
asnB	20629	9792	76437	13448	176852	22314	8144	20117	21491	48032	18786	9620	101076	13582	150793	15862	5818	15446	21812	48670
asnC	650	623	381	475	773	616	545	566	525	645	490	634	517	570	694	407	411	410	494	679
asnS	33672	37717	7822	35562	12412	38066	42841	30860	34162	18565	29749	34786	11742	35335	11807	27615	31861	23354	36181	21098
aspA	3361	3126	1638	2553	2247	3234	4008	3034	2412	1826	2799	3054	2303	2518	1981	2337	3081	2311	2689	2090
aspC	14560	14886	5262	15299	11630	14541	15403	21288	13704	18112	12462	12252	8169	16393	11105	10732	11482	17036	17059	25166
aspS	7711	7806	3364	7301	5464	6019	8081	7876	5602	4789	6317	7494	4850	7145	5186	3837	4466	5510	4927	4498
asr	1122	752	442	546	693	1233	1437	1252	327	512	932	794	857	479	702	1031	1170	943	455	642
astA	2600	1830	21700	1614	23442	511	728	3328	953	5077	2109	1716	27825	1663	20388	395	456	2050	920	3997
astB	4375	3689	10912	3089	13181	1113	1357	864	1429	681	3675	3356	14049	3131	10082	852	862	725	1430	776
astC	11979	5229	101572	6075	180234	3806	3016	50292	5106	85207	10179	5334	132215	6355	147926	2619	1996	33726	4759	70230
astD	4584	4098	21997	3297	26727	1210	1572	2283	1664	2374	3888	3656	28997	3461	20416	911	980	1572	1703	2198
astE	1280	1139	1774	922	1738	376	429	206	425	127	994	1052	2195	996	1559	280	284	185	422	118
atoA	51	48	91	37	101	27	34	47	17	36	33	52	112	39	78	21	32	27	35	38
atoB	133	108	123	104	168	92	84	89	69	114	118	110	151	101	167	73	64	96	61	90
atoC	452	490	276	442	346	349	387	301	363	256	397	495	409	416	401	249	317	235	381	328
atoD	120	143	210	91	257	109	114	161	97	127	100	119	267	120	242	59	89	136	67	137
atoE	211	201	223	168	240	169	164	174	120	125	182	178	272	142	223	107	135	143	111	130
atoS	680	724	563	608	713	572	829	603	437	445	565	632	735	605	660	439	658	461	523	585
atpA	26530	39117	8775	28285	15175	36958	46136	48701	37095	30549	22201	36788	13167	28115	15170	25430	32166	34419	37796	31352
atpB	10647	14757	2543	10244	4161	14849	17919	17637	13402	11711	9071	13416	3566	10355	3913	10350	12246	12663	13578	13307
atpC	6164	7807	3927	6295	6147	8392	10164	10200	7151	7087	5275	7658	5340	6210	5391	5444	6888	7209	7007	6899
atpD	10712	13753	4959	10582	7694	13006	16350	18798	13580	11627	8182	14836	7090	9849	7377	7660	8259	11922	9632	8204
atpE	4783	6816	915	5164	1595	8489	9857	11636	7361	6530	3765	6251	1346	4815	1782	5947	6546	8064	7165	7658
atpF	5248	8791	1244	5399	1973	7566	9126	10367	7600	7679	4163	7229	1823	5700	2111	5439	6019	7589	8357	10196
atpG	8853	13180	3670	9453	5774	11065	14131	13955	11356	7796	7120	13099	5193	9253	5664	7188	8611	9725	9836	6237
atpH	4503	6785	1122	4992	1769	6186	7448	8504	5893	4822	3540	5784	1608	4422	1511	4571	4911	5905	6027	5770
atpI	3903	5844	759	3517	1471	6807	8789	7449	5541	5434	3238	5415	1157	3501	1294	4831	5447	5430	5132	6314
avtA	9581	9716	4068	9621	6319	9204	10354	8553	10699	8564	8156	9057	5644	10344	6225	6315	6906	6545	10381	8798
azoR	2737	2408	926	2722	1887	2278	2183	2211	2189	1853	2357	2332	1252	2879	1923	1613	1627	1578	2256	1985
azuC	5154	3316	2299	4011	3797	6215	6253	6331	2959	3825	4782	3505	3317	4228	5400	5223	5044	5645	4058	5634
bacA	700	830	498	678	567	901	942	948	568	571	583	754	612	590	493	550	439	587	471	497
baeR	643	591	338	582	550	543	582	585	451	446	537	592	497	606	501	357	385	423	390	450
baeS	467	463	306	371	405	396	375	419	275	335	445	411	406	373	402	260	260	312	315	361
bamA	19364	18655	9265	17410	14313	18479	20042	21319	15450	15417	16543	18026	13689	17146	13832	12071	13124	15795	14458	16556
bamB	3978	3403	1893	3140	2838	3114	3633	3978	2384	2634	3021	3298	2662	2849	2448	2029	2172	2638	2161	2612
bamC	10628	11281	5490	10121	8420	10231	12507	20975	9382	22286	8921	10334	7463	10179	7510	7077	8294	14975	9336	25669
bamD	13890	12910	3921	12459	6135	17103	16699	15239	13246	8829	11929	12322	5578	12890	5925	12557	13461	11543	14622	10300
bamE	9504	9007	5619	7660	9921	12710	9936	26372	9813	36351	8111	8550	7565	7790	9135	9294	8292	19027	10414	43592
barA	1904	2143	615	1923	904	2175	2687	1533	1798	1032	1715	1998	887	1895	1005	1475	1971	1124	1940	1199
basR	835	642	587	528	718	486	489	492	325	530	651	673	778	455	646	339	323	298	312	481
basS	993	1032	763	676	670	611	728	526	518	534	848	953	1126	738	606	456	548	435	567	623
bax	4938	5935	2463	4203	2594	8724	12157	8844	6819	4499	4419	5580	3243	4560	2408	6205	9842	6927	7654	5668
bcp	9732	7894	2285	10186	4147	10193	9242	6395	9338	3388	8706	7488	3319	10648	4104	7628	8319	5048	10479	4188
bcr	1884	1919	790	1593	1033	1450	2183	1277	1189	776	1504	1788	1092	1574	872	1035	1482	917	1306	955
bcsA	462	509	347	436	283	495	617	422	351	270	378	475	420	441	307	321	370	307	361	309
bcsB	668	654	371	650	572	556	696	537	493	425	550	616	601	609	541	423	477	435	547	498
bcsC	1538	1369	1102	1218	1465	1099	1279	1078	906	782	1329	1236	1546	1238	1498	777	866	836	963	777
bcsE	4851	3801	2954	4108	5359	4585	4431	3306	3530	2162	4107	3481	4173	4361	4999	3271	3271	2471	3657	2439
bcsF	40	31	14	36	23	28	36	18	28	6	38	23	27	55	38	34	22	14	24	14
bcsG	1460	996	491	1140	771	1332	1138	549	896	264	1196	937	701	1149	745	929	808	474	926	293
bcsZ	171	136	129	130	163	100	152	121	94	94	117	145	176	142	122	91	88	92	105	124
bdcA	391	380	221	320	372	369	434	444	300	417	321	336	339	341	340	233	346	318	368	525
bdcR	604	591	325	557	482	602	750	579	602	407	539	514	430	575	468	447	548	444	633	454
bdm	173	174	59	142	187	364	592	573	198	131	169	153	126	145	192	254	448	423	197	161
bepA	5096	3927	3226	4454	5303	4530	4070	4117	3403	2897	4703	3688	4479	4661	5100	3226	2861	3275	3711	3240
betA	785	883	335	850	401	749	900	349	915	263	676	800	485	841	350	461	602	288	965	310
betB	2299	2145	1530	2223	2086	2177	2275	1802	2430	2538	1994	1874	2221	2297	1925	1565	1772	1355	2591	2732
betI	1419	1362	1153	1456	1883	1718	1787	2162	1743	3303	1253	1231	1567	1546	1759	1216	1467	1497	1902	3904
betT	1347	1205	818	1096	1245	1816	2156	2391	1438	2326	1079	1138	1121	1133	1067	1196	1070	1475	1173	2043
bfd	1129	828	485	784	736	637	768	585	847	575	818	833	549	768	897	462	501	469	830	687
bfr	6507	5075	4608	4586	7111	4863	4870	3645	2691	1690	4998	4653	6361	4549	6895	2781	2455	2636	2145	1417
bglA	2250	1791	1208	1886	1841	2095	1733	2237	1677	1942	1792	1712	1697	1811	1868	1225	904	1542	1399	1695
bglB	48	81	34	47	50	78	77	76	54	44	52	80	62	66	45	49	37	48	50	52
bglF	1719	2070	839	1768	1045	2355	3271	1944	2333	1177	1532	1973	1046	1847	995	1753	2636	1518	2416	1498
bglG	42	45	25	41	27	50	49	41	29	26	36	32	29	41	23	45	58	35	26	23
bglH	97	112	94	110	115	118	149	162	88	97	102	91	150	84	111	119	111	112	93	137
bglJ	575	494	310	564	355	276	305	192	345	162	474	424	370	590	350	220	258	165	361	241
bglX	2695	2804	1610	2672	2512	2944	3520	4229	2828	3351	2246	2524	2279	2662	2230	2050	2405	3073	3048	4089
bhsA	933	643	1542	1420	4770	1296	924	2590	1681	6799	824	632	1948	1478	4561	929	767	2136	1889	8610
bioA	2436	3307	1005	2485	1522	1850	3059	1961	2056	1598	2146	2963	1482	2455	1410	1278	2039	1375	2136	1655
bioB	1826	1747	635	1678	1067	1209	1409	1076	1243	973	1423	1370	855	1851	1191	835	810	842	1366	1303
bioC	1380	1253	468	1379	542	827	1102	692	863	508	1163	1141	575	1337	555	640	760	534	973	546
bioD	1677	1427	427	1756	716	1062	1153	752	1216	819	1507	1380	691	1685	701	737	836	598	1342	864
bioF	2471	2334	817	2313	957	1171	1860	1028	1518	717	2076	2031	1151	2398	944	909	1211	750	1665	801
bioH	487	506	360	437	533	479	571	817	407	711	386	470	488	418	422	300	320	513	325	639
birA	531	486	250	430	295	460	590	399	285	178	420	476	348	418	320	296	309	238	261	139
bisC	2229	2058	1393	1977	1957	1810	2010	2320	1634	2095	1882	1917	1895	2028	1899	1296	1390	1699	1653	2207
blc	1257	889	1694	949	2233	955	923	893	924	1067	1131	863	2351	1018	2112	831	789	737	1055	1258
blr	1632	1527	491	1061	754	1854	2166	4686	1222	4908	1364	1445	633	1012	623	1468	1453	3198	1152	5498
bluF	1050	924	516	949	574	1191	1659	751	1224	643	929	868	716	975	566	837	1410	667	1386	840
bluR	3322	3460	2157	3184	2717	2763	3617	3510	2681	3640	2679	3100	2811	3042	2616	2028	2467	2349	2548	3654
bolA	9170	6625	23928	7428	36796	6573	5736	5409	4320	7544	7923	6307	31563	7476	28014	5119	4712	3977	4743	9152
borD	1202	993	101	1601	237	6075	2597	2981	7198	4009	1074	1012	190	1813	283	4387	2386	2440	8007	5253
brnQ	2818	3194	1327	2864	2426	2893	3498	3396	2552	3725	2373	2983	1761	2629	2013	2056	2203	2402	2607	4238
bsmA	808	627	1143	558	2047	638	717	1115	527	1405	726	635	1467	651	1664	476	571	812	596	1690
bssR	2014	1489	2731	1420	3978	692	741	762	416	576	1757	1399	3559	1423	3282	560	678	645	530	647
bssS	2825	2629	7391	2135	10436	2472	2946	2408	1315	2385	2325	2504	9461	2277	9765	1804	2252	2040	1633	3150
btuB	1633	1814	716	1856	1105	2416	2447	2754	1730	2192	1349	1643	1030	1833	1073	1526	1354	1951	1588	1894
btuC	845	1037	516	806	629	884	1242	1304	870	1534	771	1110	639	776	563	644	771	935	833	1785
btuD	1566	1504	743	1641	918	1061	1537	950	1240	745	1356	1416	911	1588	828	781	1001	722	1221	884
btuE	2698	2274	1197	2809	2381	2414	2448	2320	2401	1913	2250	2152	1666	2719	2083	1768	1748	1709	2418	2038
btuF	584	736	154	588	193	470	837	396	535	280	503	643	240	548	220	371	621	354	663	312
btuR	393	349	224	363	304	244	363	202	286	139	319	410	294	322	265	192	154	171	245	136
cadA	376	426	231	317	269	410	449	429	290	386	316	372	292	342	305	278	348	342	292	485
cadB	62	36	67	55	54	57	58	57	42	44	41	43	71	47	57	34	33	42	40	56
cadC	338	330	239	246	377	377	513	361	274	152	280	303	270	274	274	268	446	203	278	182
caiA	382	514	320	313	454	380	494	557	352	472	305	394	457	363	364	245	272	379	255	448
caiB	192	204	219	153	233	116	154	149	135	158	134	197	257	179	221	98	117	105	139	202
caiC	313	342	174	293	258	344	394	307	296	199	249	336	272	282	290	205	290	210	267	224
caiD	18	26	13	16	8	21	21	21	13	8	18	20	18	22	8	17	18	16	10	9
caiE	55	91	46	58	56	69	99	99	49	49	48	89	74	57	50	43	80	61	36	59
caiF	297	886	119	293	164	592	1054	761	498	547	284	780	166	355	158	401	679	576	518	593
caiT	83	103	65	66	76	64	56	52	46	45	58	80	82	58	69	37	47	46	55	68
can	31697	28543	8696	29574	14677	31953	28376	34290	27915	30235	28179	26714	12763	30868	14994	23708	24947	27689	32158	37636
carA	11505	28874	695	11763	887	13175	22924	9722	12747	4332	8906	24975	1022	12001	1372	8795	14102	6821	12668	4687
carB	21808	60751	7792	23186	9030	24394	40849	26727	26922	16077	16696	51439	11204	24251	10992	16838	26603	19089	28547	18491
casA	72	58	51	57	59	94	76	72	65	43	59	51	70	55	53	54	49	43	79	72
casB	30	31	14	28	31	51	36	46	44	28	39	34	18	39	34	47	41	26	53	41
casC	222	250	158	239	234	356	337	271	282	230	196	262	229	252	214	274	261	191	248	233
casD	206	167	140	191	231	216	251	181	179	158	147	189	213	207	259	193	183	138	192	168
casE	144	150	108	148	136	189	159	158	117	119	121	111	138	161	135	145	145	95	152	142
cbdA	1417	1013	834	1163	1562	263	262	374	167	222	1070	899	1129	1191	1447	208	195	330	215	227
cbdB	2214	1424	1180	1994	1836	302	330	360	191	298	1738	1397	1590	1876	1771	236	242	257	275	211
cbdX	64	55	44	70	73	26	20	23	18	22	90	47	58	81	76	18	11	22	17	30
cbeA	136	121	135	112	187	134	139	152	79	109	99	108	193	91	190	63	78	97	88	136
cbl	17670	6197	39170	4526	30023	12905	3646	5749	8002	7014	14872	6092	50047	4786	25462	9662	3149	4849	8895	7686
cbpA	19925	11557	13120	11109	15833	4165	4041	4270	4310	3792	17003	11121	18721	11137	15384	3508	3828	3991	5115	4438
cbpM	4731	2921	4093	2776	4901	914	997	845	950	770	4145	2736	5592	2559	3757	715	788	741	1080	833
cbrA	286	314	177	243	298	254	241	266	180	211	260	275	299	246	259	161	171	203	162	298
cbrB	368	393	215	319	364	394	486	460	305	473	318	371	246	309	356	299	354	390	323	572
cbrC	446	367	304	349	517	452	529	559	374	563	342	367	387	369	460	358	370	420	363	625
cbtA	250	220	148	242	219	256	373	346	176	148	198	237	217	232	230	221	291	259	200	194
cca	4129	3909	2887	3154	3393	2709	3464	3530	2543	3948	3398	3427	3814	3401	3016	1952	2426	2603	2694	4528
ccmA	512	477	302	424	504	466	630	776	356	796	437	410	401	397	388	402	519	568	406	923
ccmB	207	177	66	154	67	185	243	152	146	45	173	181	64	166	72	128	164	106	134	48
ccmC	267	279	70	229	103	244	365	274	187	119	173	252	91	205	98	153	140	197	128	106
ccmD	18	22	10	19	18	18	33	28	15	21	17	26	5	21	16	14	16	15	12	5
ccmE	212	191	76	189	94	99	177	149	134	82	182	178	77	156	93	67	123	87	106	94
ccmF	163	125	46	114	77	116	165	130	91	49	95	110	75	98	65	81	65	61	71	45
ccmH	563	574	335	428	423	566	699	741	438	503	468	467	499	421	357	362	383	500	372	390
cdaR	393	388	284	316	407	274	327	348	122	143	329	377	398	344	378	165	167	221	103	120
cdd	1858	1724	922	1409	1507	1159	1565	1796	679	1483	1556	1620	1397	1555	1400	882	1210	1435	964	1878
cdh	507	586	188	499	310	706	691	837	666	689	376	532	284	475	291	514	464	563	594	733
cdsA	1508	1580	709	1373	965	1414	2014	1696	1196	879	1338	1593	895	1226	881	1004	1252	1153	1141	916
cedA	387	476	175	401	308	402	593	594	453	908	365	397	260	418	288	330	459	475	529	1125
cfa	48412	34596	26925	29478	39859	17153	16358	19868	13258	19003	40021	33000	36887	28638	36009	12219	10499	14768	12819	18930
chaA	3264	2970	1118	2968	1568	8884	6342	5176	6445	2489	2903	2767	1690	3110	1488	6004	4677	3790	6269	2684
chaB	764	461	559	606	993	629	602	514	403	374	704	394	769	600	943	455	452	417	442	393
chaC	3233	1253	4018	1208	5535	2762	1297	5477	1218	4082	2567	1190	5286	1294	5253	1783	829	3572	1168	3896
chbA	67	75	35	68	61	60	84	47	63	44	50	43	59	64	53	33	53	44	53	46
chbB	574	504	453	489	946	723	685	968	538	796	487	474	639	521	804	542	628	859	657	997
chbC	302	290	231	324	409	299	399	317	268	145	252	314	306	360	376	235	280	199	227	164
chbF	193	215	146	176	224	186	193	286	158	288	159	195	162	194	214	147	190	174	168	288
chbG	516	516	362	445	545	415	497	635	344	790	436	496	464	446	471	277	258	430	284	601
chbR	343	268	228	322	322	220	310	94	166	55	259	222	332	325	262	130	193	95	220	67
cheA	199	210	133	174	194	152	157	184	131	97	162	215	218	174	178	97	118	131	118	118
cheB	29	25	18	18	32	19	24	25	13	19	27	17	19	25	23	11	7	12	13	9
cheR	51	51	44	52	81	29	58	61	28	45	45	59	88	48	59	40	31	45	55	58
cheW	117	90	67	102	90	80	80	81	56	41	80	108	121	105	82	50	54	53	47	31
cheY	29	17	17	18	22	12	21	34	13	20	15	13	19	18	31	9	6	15	7	10
cheZ	83	76	70	95	137	69	79	111	54	97	79	80	106	61	118	45	37	80	38	94
chiA	1659	1648	1413	1375	1762	1556	1822	1525	1154	965	1338	1589	1868	1365	1537	1110	1240	1130	1100	1008
chiP	176	186	113	166	163	185	234	185	141	132	142	166	153	135	146	139	199	121	135	159
chiQ	290	318	211	204	324	257	364	316	209	177	212	287	284	245	245	215	297	258	229	244
cho	813	930	434	771	579	814	1095	1079	705	1545	715	854	571	822	483	590	772	849	779	2015
chpB	84	103	58	77	68	74	78	114	70	74	74	117	92	91	105	62	77	90	71	89
chpS	76	50	88	75	140	48	63	81	38	90	63	53	126	56	143	42	37	58	39	99
chrR	5203	3644	2081	2671	2722	3843	3078	3024	2575	2465	4751	3603	3107	2691	2428	2964	2663	2439	2988	3057
cirA	917	905	699	849	839	768	921	750	979	656	745	864	830	819	746	542	624	602	1111	781
citA	353	415	261	278	326	283	417	383	294	308	295	371	299	325	299	197	223	220	226	305
citB	414	390	206	393	352	341	396	509	306	608	318	377	287	394	322	272	296	436	321	697
citC	122	197	220	129	165	119	204	141	128	91	107	203	259	135	145	114	127	104	144	81
citD	1	0	5	2	2	4	1	4	2	2	3	3	1	0	4	0	2	0	1	3
citE	51	58	55	45	59	43	56	45	20	33	37	35	54	51	68	23	34	33	35	47
citF	69	56	55	51	62	46	74	51	48	44	64	48	74	55	46	26	38	50	48	35
citG	135	115	88	100	114	125	121	121	70	95	131	90	102	107	103	88	95	98	89	95
citT	253	263	188	203	248	251	255	246	187	196	185	243	269	192	228	156	163	160	149	204
citX	89	78	58	69	81	110	116	130	46	37	80	57	64	53	52	69	65	81	55	52
clcA	2293	1505	1609	1590	2326	2220	1793	1512	1693	1413	1901	1410	2128	1559	2155	1543	1204	1282	1622	1555
clcB	569	673	295	488	314	500	585	630	344	711	482	631	339	532	295	339	458	474	358	803
clpA	11981	9849	18436	12437	26257	9424	9460	10886	6070	7662	10154	8026	23905	12682	22189	6909	6452	7839	7170	9089
clpB	16564	15284	23230	15537	38512	10161	8325	8739	11094	8572	13765	14656	30337	15093	32375	6565	5152	6367	8891	7214
clpP	13340	12900	13122	12430	22948	11890	11148	19122	13376	30495	11391	11686	17650	12498	20004	8687	8631	14091	14406	34248
clpS	2753	2099	1956	1870	2529	1931	1815	2240	1309	1379	2139	1917	2627	1756	2685	1382	1321	1719	1277	1603
clpX	25181	22638	24202	22821	38095	20771	22520	30335	22111	41036	21600	20680	32486	22849	31361	15166	16188	22349	23559	46231
clsA	4108	3473	3546	3703	5452	3391	3407	4430	3233	5815	3558	3145	4953	3830	5031	2495	2410	3354	3571	6846
clsB	1100	842	1134	893	1249	513	692	359	501	252	918	775	1519	852	1105	388	550	303	588	276
clsC	836	720	544	646	688	587	768	494	502	346	690	683	677	701	580	420	506	368	489	391
cmk	13141	15794	4057	11077	5767	16094	19088	19372	11602	12961	11227	15036	5555	11607	5591	11484	16167	14786	13408	14918
cmoA	1489	1715	966	1548	1276	1424	1748	1959	1188	1914	1349	1668	1249	1574	1310	963	1287	1480	1258	2091
cmoB	873	1125	429	921	645	745	1004	835	658	701	751	896	612	950	567	534	641	614	739	875
cmtA	50	40	24	28	42	26	44	37	27	25	28	24	38	27	24	15	21	30	20	15
cmtB	16	14	15	10	4	17	26	26	14	21	7	18	14	18	10	4	25	32	15	18
cnu	3565	1754	722	1206	848	1009	983	2312	637	2404	3121	1696	952	1088	635	780	910	2063	763	3113
coaA	2867	2523	806	2615	1526	3248	3523	2278	2804	1371	2436	2584	1132	2714	1472	2259	2851	1758	3057	1793
coaD	801	1031	361	791	569	1108	1043	1457	775	1315	704	922	440	739	442	751	721	920	801	1464
coaE	2228	2229	1471	1848	2426	2811	2687	4985	2206	4475	1918	2109	2019	2053	2100	1973	2185	3863	2506	5706
cobB	1728	1730	899	1733	1603	1271	1507	1027	1505	818	1360	1653	1251	1858	1503	871	667	744	1127	657
cobC	486	528	174	453	233	343	457	194	327	116	464	534	263	474	237	233	339	179	342	147
cobS	62	51	23	54	42	57	76	90	46	58	46	56	45	56	46	33	30	54	28	41
cobT	448	390	274	358	409	331	450	377	253	251	341	297	358	405	365	231	252	253	264	269
cobU	188	140	128	125	176	202	175	304	109	205	141	145	181	159	209	124	116	225	89	218
codA	22551	37432	2357	10027	2434	25132	32577	25223	14029	9115	18183	34839	4516	10279	4096	16285	19905	18342	13251	8318
codB	16497	28231	728	6794	483	14920	23284	7794	9870	1222	12762	25606	1183	6657	946	10001	12635	5686	8164	1383
cof	1744	1480	1321	1390	1884	1343	1351	1533	973	1703	1502	1530	1803	1391	1807	974	988	1209	1029	1788
cohE	2470	2335	1734	2142	2383	2807	2798	3841	1949	5002	2178	2208	2345	2237	2226	2107	2105	2865	2112	5825
copA	34481	13131	11476	24120	25250	24224	12388	12570	17793	21379	27972	12493	17029	24883	24783	16127	8836	9884	17226	20733
corA	1628	1594	863	1339	1163	1688	1549	2555	950	1487	1311	1836	1197	1263	1109	1076	830	1633	824	1027
cpdA	2580	2569	1509	2269	2269	2332	2455	3887	2027	4657	2082	2268	2044	2178	1975	1531	1875	2737	2200	5865
cpdB	1414	1493	632	1388	1027	1623	1745	1720	1545	1624	1149	1358	927	1277	1014	1061	1092	1226	1448	1720
cpsB	82	73	70	85	101	145	163	169	48	72	86	84	83	76	84	108	115	131	74	83
cpsG	174	150	94	128	138	244	312	282	111	106	141	168	121	165	132	175	214	210	111	112
cptA	668	814	398	643	420	626	809	895	687	1086	536	811	500	626	406	414	543	598	565	1166
cpxA	4894	4793	2597	3728	2464	3661	4409	2988	3873	1925	4032	4353	3305	3705	2179	2465	2742	2116	3511	1808
cpxP	10787	9380	10444	8018	17143	19406	13098	19051	10821	28692	9121	8843	13625	8137	15628	13690	10899	14207	11955	33646
cpxR	4255	3668	2913	3468	4724	4588	3666	5417	3608	5411	3875	3514	3928	3375	4478	2933	2368	4069	3233	5043
cra	3078	2907	1268	2759	2265	3205	3282	4356	2437	4714	2458	2542	1916	2835	2106	1995	1870	3048	2316	4396
creA	455	362	215	436	332	729	529	1003	420	885	365	346	307	342	281	455	270	699	362	791
creB	156	148	117	157	153	159	223	336	116	235	164	164	148	168	145	133	122	167	112	183
creC	822	728	552	759	640	663	667	498	549	402	671	640	671	747	666	517	507	370	629	444
creD	250	296	223	193	194	211	268	233	158	159	247	269	305	207	189	169	181	205	178	175
crfC	400	316	294	371	512	394	428	380	354	246	288	294	418	389	393	256	305	282	380	306
croE	414	272	324	290	479	281	275	326	189	179	310	313	414	280	488	213	264	234	237	267
crp	17234	15480	13719	15702	26117	22898	17420	49731	19110	67852	15235	14742	19247	16803	24560	16175	14719	38595	21001	86429
crr	19151	16685	12922	17565	20238	20135	20519	18032	17846	14172	15853	16107	17620	16345	16403	13202	11966	11973	15249	13143
csdA	2522	2918	1322	2303	1819	2357	3043	3183	2308	3964	2160	2657	1757	2403	1682	1620	2285	2409	2597	4149
csdE	758	777	502	752	619	721	792	865	674	859	632	749	723	755	613	495	618	666	726	1040
csgA	241	208	231	197	338	216	177	179	121	136	206	163	316	189	318	165	142	142	126	144
csgB	9	12	11	14	16	9	13	14	7	5	14	11	15	18	13	9	9	8	5	6
csgC	40	37	44	43	35	40	41	52	25	17	28	27	41	36	40	20	39	37	34	39
csgD	3135	1410	1574	3759	4014	1461	1034	871	1096	922	2779	1399	2180	3903	3513	1174	922	819	1408	1122
csgE	604	282	151	877	344	299	189	45	230	30	576	283	218	852	310	192	182	57	294	42
csgF	431	202	57	752	190	212	150	59	194	58	428	209	117	742	225	129	117	52	188	66
csgG	1733	933	404	2271	984	775	728	502	607	392	1481	872	667	2358	969	530	506	376	703	362
csiD	3163	2488	27320	2386	17434	1815	630	1726	1929	651	2870	2524	35793	2423	16566	1391	478	1446	2205	690
csiE	1378	1262	2274	1205	2551	578	729	504	631	355	1346	1212	2957	1211	2316	406	600	427	874	448
csiR	588	535	492	378	393	438	372	367	211	282	433	460	634	357	347	286	222	225	193	255
cspA	20606	39141	11097	23203	10722	33154	93393	73446	69225	46960	17919	36671	15119	25104	9994	23519	80051	65013	74664	58540
cspB	607	1524	1155	738	1084	1042	2673	4435	1488	2927	560	1357	1512	699	738	749	2016	3490	1554	3685
cspC	32835	25931	10497	21105	9996	40550	34784	39591	22354	26400	28563	26160	15045	21022	11508	30314	28741	30671	26480	35760
cspD	18238	14351	16395	13287	27105	12074	14116	20292	9766	18233	15927	13930	22618	13519	24628	9526	11906	15304	11660	23934
cspE	61169	72846	35941	62506	49822	84383	116007	140126	84380	148217	52854	71243	47195	63973	48991	61922	97416	110647	91300	197265
cspF	413	560	201	402	265	597	1328	1109	501	632	366	599	274	429	248	396	1046	824	604	784
cspG	481	1082	759	603	818	1003	2491	4337	1404	2734	409	990	1027	561	659	710	2089	3595	1472	3381
cspH	108	140	77	128	122	156	400	379	160	185	87	138	97	112	112	127	295	335	159	286
cspI	139	166	198	78	111	222	273	221	108	102	144	150	240	60	87	156	209	188	147	140
csrA	14009	10391	17281	10259	27900	15007	12123	21220	10341	14341	11249	10247	22540	10571	25691	10566	9907	16463	10797	18290
csrD	4417	3864	4146	3580	4991	4618	4732	4719	3746	5437	3998	3633	5524	3780	4471	3182	3560	3715	4102	6068
cstA	876	956	680	793	921	787	1182	1055	646	795	672	842	905	746	837	502	709	729	646	806
cueO	3202	857	621	2191	1513	3066	1124	1381	1879	3048	2390	808	956	2218	1529	1916	631	1040	1613	2269
cueR	1943	1654	1946	1143	1392	833	831	1131	626	1229	1475	1542	2449	1123	1384	539	514	754	622	1112
curA	1261	901	837	996	971	689	793	651	504	358	933	908	1168	959	971	473	515	464	482	337
cusA	399	366	247	315	352	344	408	395	272	223	369	334	358	323	280	226	265	261	262	242
cusB	118	123	96	145	128	142	141	165	127	140	101	127	100	129	131	101	121	114	138	156
cusC	137	149	137	204	206	201	253	249	168	203	157	165	161	170	228	159	218	186	181	203
cusF	29	35	26	44	48	57	60	54	44	32	22	41	40	42	63	33	50	49	51	48
cusR	550	640	181	443	268	550	564	725	460	778	455	496	238	427	239	386	412	507	490	1031
cusS	1196	1295	378	972	483	923	1314	650	914	418	1066	1134	530	1059	454	660	1070	521	935	530
cutA	520	416	261	397	449	497	396	596	389	592	398	392	364	451	465	349	270	462	420	747
cutC	5227	4157	7700	3723	6684	4449	4314	3749	3275	3253	4475	4205	9639	3630	5723	3287	3416	2884	3598	3765
cvpA	3560	4982	408	2919	480	4666	6168	5814	4435	4020	2700	6012	551	2449	447	2204	2143	3016	1936	1793
cvrA	2117	2225	712	1930	971	1631	2416	1850	1652	1976	1768	2010	974	1874	1004	1073	1396	1225	1471	1779
cyaA	24831	25252	13290	23463	20850	23084	25819	20544	22566	15564	21910	23190	18403	23503	18135	17118	19900	15575	24300	18955
cyaY	617	669	238	571	331	951	881	1442	655	1161	544	787	331	543	330	517	500	933	551	946
cybB	2231	2144	868	2440	1336	3001	2874	2360	2932	2058	1932	1967	1148	2435	1351	2151	2343	1621	3078	2656
cycA	20159	10939	4931	5155	3717	20157	11389	7575	4258	2014	15874	11148	7944	4877	3917	12062	6193	6145	3357	1976
cydA	9788	9912	9105	9536	26253	5138	7197	25689	6110	12138	7962	9462	12108	9345	21668	3630	4981	17611	5611	11302
cydB	2088	2047	1823	2105	4589	1004	1641	4420	1101	1267	1672	1876	2469	2054	3931	709	966	2894	1047	971
cydC	2384	2421	987	2139	1743	1784	2290	1728	1858	899	1981	2230	1392	2184	1734	1261	1579	1378	1834	908
cydD	1940	1886	558	1733	1075	1756	1880	2354	1613	1569	1612	1851	803	1730	1104	1153	1333	1685	1613	1779
cydX	147	99	160	153	518	82	129	252	76	95	122	131	246	141	354	54	76	203	77	112
cynR	212	583	113	352	222	262	426	286	227	266	207	507	187	339	212	171	293	191	226	340
cynS	107	90	54	122	110	94	61	76	74	78	71	95	82	138	113	72	66	56	88	103
cynT	241	210	141	237	217	206	194	200	152	225	200	183	204	210	230	139	141	156	161	253
cynX	176	221	141	219	209	184	190	170	168	139	192	190	176	191	174	130	142	139	162	168
cyoA	24431	32378	6484	26858	12617	27101	32083	39230	31029	35052	20958	30157	9117	27572	12058	20165	26734	30491	36001	43649
cyoB	17982	23536	5896	19682	9486	15714	20263	18692	20827	14240	14549	21483	8388	19409	9243	10753	13164	12808	21395	15897
cyoC	3362	3993	1837	3714	2354	3836	4340	4331	3303	2157	2733	3630	2493	3793	2112	2790	3013	3094	3893	2797
cyoD	1710	1866	1011	1770	1205	2003	2104	2019	1576	1186	1379	1649	1291	1676	1200	1467	1451	1364	1719	1525
cyoE	5157	6096	2788	5118	3563	5047	6169	4712	4809	3328	4015	4898	3680	5304	3414	3792	3859	3367	6000	5027
cysA	11416	22622	6736	11248	7023	7441	3889	3460	10409	10224	9827	20495	9295	11348	7423	5328	3354	2904	11288	10934
cysB	5513	6806	1847	5112	2917	6187	6429	4044	5512	2417	4902	6057	2749	5036	2845	4619	5036	3202	5927	2868
cysC	1088	2543	342	1347	379	958	540	309	1177	310	903	2078	477	1321	401	713	412	249	1301	369
cysD	2933	7476	290	3766	362	2777	2070	449	3723	782	2238	6639	551	3767	642	1809	1108	514	3256	726
cysE	4132	3707	2476	4018	3978	3382	3158	3736	2883	4050	3779	3313	3434	4118	3587	2468	2572	2972	3310	4874
cysG	1725	1704	1083	1552	1975	1803	1884	2925	1383	3199	1433	1517	1418	1473	1887	1274	1295	2247	1425	3374
cysH	3636	7750	1594	3865	1435	2297	1198	1148	3829	2822	2802	6982	2237	3744	1687	1564	793	817	3190	2315
cysI	8239	21034	2360	9797	2357	5401	3508	2196	9675	3803	6640	18794	3502	9795	3125	3586	2322	1766	8793	3614
cysJ	12688	37776	992	16299	1426	9456	7446	1835	19132	4838	10572	33143	2246	17224	2501	6767	5928	2137	19427	5375
cysK	99808	166901	10161	95280	18328	98777	55134	22471	105197	34169	85624	150947	19540	98850	22420	70567	45514	21571	115274	39866
cysM	3379	6839	1404	3218	1304	2394	1982	1682	2917	1763	2648	5433	1857	3258	1365	1713	1102	1340	2838	2098
cysN	5806	12821	1656	7043	2462	3964	2427	1649	6159	4680	4587	10957	2646	6938	3097	2673	1558	1250	5568	4008
cysP	6950	16830	321	6867	440	6369	4695	506	8671	1018	5822	15945	997	6820	1040	4625	3443	847	8377	917
cysQ	1288	988	1818	915	2748	1017	988	1274	721	967	1035	808	2522	1041	2367	700	567	907	660	1019
cysS	6447	7176	1685	5709	2799	8629	8460	11962	6469	9949	5444	6956	2496	5663	2572	5713	5771	8599	6133	10079
cysU	1263	2880	155	1221	134	878	673	140	1108	143	939	2575	245	1093	224	590	416	137	913	178
cysW	3227	6742	765	2894	585	2597	1691	628	2845	925	2554	6073	1189	2815	826	1857	1214	590	2871	982
cysZ	2681	2894	1274	2069	1729	3034	3342	4138	1856	2479	2260	2746	1675	2207	1539	2232	2610	2989	1983	3042
cytR	1350	1803	387	1247	663	1251	1993	1453	1263	1201	1035	1692	596	1337	621	912	1415	1021	1222	1302
dacA	8521	11248	2121	8437	3669	10794	11382	12782	10469	9943	7482	10566	3078	8976	3568	7892	9336	9441	10962	11563
dacB	1610	1564	425	1507	731	1428	1521	1320	1568	1412	1379	1598	604	1576	741	1033	1103	875	1441	1708
dacC	3150	1777	2749	2090	4783	2913	2126	3034	1863	2977	2553	1747	3801	2110	4314	1860	1182	2025	1610	2667
dacD	224	216	160	226	233	256	288	326	200	243	214	237	233	210	230	150	155	214	185	249
dadA	1662	1523	898	1202	2299	787	1660	2030	563	1544	1281	1453	1217	1186	1967	493	937	1288	493	1386
dadX	2075	2061	1316	1655	1927	832	1807	1382	711	489	1667	1814	1719	1743	1604	618	1266	959	755	489
dam	3045	3057	1387	2750	1609	2931	3330	2264	2433	1637	2630	2962	1895	2795	1509	2029	2559	1719	2575	1817
damX	13159	13751	6422	12540	9994	11290	12327	12776	10555	11495	11796	13130	9132	13069	10066	8089	9772	10077	11890	13681
dapA	14938	14985	6416	13416	10565	15097	15655	22407	13221	22541	12501	13690	8790	13617	9577	10337	9893	15713	12831	23675
dapB	3683	2053	768	2652	1056	5742	2002	1786	2702	913	3220	1906	1155	2656	1051	3978	1545	1472	3098	1012
dapD	28305	19916	6554	22764	10216	37976	20982	16361	22412	9458	25474	17653	10072	24219	10168	27812	17118	14077	27027	11549
dapE	1974	1645	1367	1978	2068	2588	2853	3041	1867	2097	1690	1549	1818	2038	1644	1846	1838	2038	1802	2346
dapF	1843	1856	833	1715	1182	1854	1925	2533	1639	3018	1601	1494	1081	1699	1084	1302	1224	1833	1794	4159
dauA	2022	2907	1170	1876	1212	1683	2105	1794	1558	1226	1681	2815	1426	1838	987	1106	1440	1232	1470	1161
dbpA	0	0	0	0	0	0	0	0	0	0	0	0	0	0	0	0	0	0	0	0
dcd	2348	2587	1017	2114	1524	2952	3238	2516	2112	1922	1971	2351	1497	2151	1323	1832	1954	1841	1842	1888
dcm	2950	3520	886	3059	1373	3050	3898	2369	2978	1430	2605	3271	1214	3093	1245	2135	2784	1797	3071	1740
dcp	4688	4478	1885	4003	2840	3313	3413	3201	2779	2416	3867	3899	2604	4246	3112	2195	2254	2442	2828	2824
dcrB	7488	9937	3672	7173	7836	7753	8912	14275	8413	17652	6332	9083	5172	7093	6870	5650	7194	10431	9432	21385
dctA	602	1258	287	580	321	494	1376	476	611	290	479	1130	342	607	305	324	893	331	563	345
dctR	2647	1758	728	1120	676	246	504	148	239	49	2320	1657	941	1192	629	216	440	161	313	74
dcuA	6867	6888	4679	6797	8015	6658	6621	8117	6481	8398	5788	6599	6535	6977	7524	4258	4178	5736	5973	7174
dcuB	251	223	273	251	531	183	211	267	151	228	220	233	377	284	441	131	152	220	153	237
dcuC	244	274	212	217	271	239	256	256	168	168	244	252	324	223	235	166	203	176	211	194
dcuD	158	173	121	157	188	169	183	177	105	122	137	134	206	172	143	112	149	125	113	124
dcuR	899	1015	590	850	896	927	982	822	758	463	742	909	796	864	850	700	787	608	903	523
dcuS	1012	1247	593	879	751	1212	1462	1307	1015	1430	840	1186	731	948	769	781	916	894	879	1243
dcyD	1396	1700	1163	1406	1946	1101	1045	1588	1120	1670	1064	1675	1604	1536	2029	761	689	1136	1043	1582
ddlA	4631	4881	2349	3906	2599	3312	3737	4587	3666	5821	4054	4375	3381	3822	2301	2490	2973	3503	3924	6628
ddlB	4776	4074	2708	3960	3660	4388	4291	3699	3437	2458	3953	3818	3542	3749	3421	3213	2752	2754	3193	2231
ddpA	7883	1294	7667	1455	11343	8241	1616	2568	3719	2293	6744	1431	10129	1618	10086	5819	1565	2250	4438	2534
ddpB	1018	226	504	208	367	1125	330	233	425	95	854	251	613	222	394	773	263	195	412	112
ddpC	1401	312	380	359	413	1855	456	371	647	195	1192	408	565	361	393	1260	375	322	743	188
ddpD	1948	369	339	377	458	2152	438	401	733	246	1545	459	576	420	481	1480	394	374	738	247
ddpF	1968	556	483	599	574	1937	489	341	767	295	1714	593	820	553	547	1436	496	396	858	373
ddpX	5815	953	12050	937	22372	9715	848	28008	4245	38969	5152	1058	16801	1124	21235	7138	1024	21686	5265	47142
deaD	8359	11963	5372	8860	6191	12694	18978	21452	7699	11751	6958	10976	7359	8650	5667	8582	11452	15193	7624	12510
dedA	2015	1856	949	1684	1293	1918	2125	2119	1375	1713	1634	1691	1227	1768	1178	1380	1561	1618	1431	1749
dedD	2251	2628	1142	1966	1482	1879	2690	2218	1626	2182	1800	2316	1517	2076	1325	1245	1616	1611	1515	2282
def	5192	5228	3988	4282	5942	5503	5933	7342	4370	7424	4487	4908	5544	4637	5667	3995	5069	5985	5012	9214
degP	6083	4945	3103	4649	5420	9659	6892	7072	5675	6304	5047	4675	4386	4664	5137	6080	3768	4934	4831	6083
degQ	2168	1626	1860	1694	2851	2107	1969	2385	1511	1887	1881	1511	2526	1783	2839	1451	1402	1783	1582	2320
degS	2236	2243	915	1801	1464	2323	2561	3500	1892	3163	1820	2114	1340	1956	1372	1685	2024	2611	2034	3844
deoA	2566	2966	1548	1942	1966	1033	1523	1389	1315	767	2091	2731	2170	1969	1811	702	1024	988	1202	733
deoB	9672	10328	6740	7714	8041	4991	6330	8176	5181	6694	7976	9906	9413	7712	7148	3519	4317	5944	5005	6616
deoC	2678	2954	1739	2106	2601	1361	1605	1466	1363	1511	2272	2797	2458	2171	2327	957	1175	1110	1354	1535
deoD	3628	3679	1349	3016	2042	2977	3429	2612	3037	1313	2837	3673	1932	3062	1963	2042	2185	1920	2874	1359
deoR	2704	2699	1599	2577	2451	2826	2629	3169	2425	3200	2373	2568	2098	2499	2225	2061	2207	2384	2753	3944
der	5145	5397	3092	4408	4363	3767	4619	6064	3714	5879	4255	5136	4168	4590	3934	2532	2828	4189	3285	5263
dfp	1368	1513	716	1381	1200	1155	1345	2203	1258	2228	1085	1420	995	1396	1157	843	1015	1667	1422	2626
dgcZ	888	963	342	808	596	1562	2020	1355	950	1207	717	838	419	743	584	1184	1355	1007	978	1404
dgkA	1764	1680	826	1541	1243	2059	2072	2344	1567	2480	1523	1607	1064	1555	1056	1634	1675	1756	1780	3026
dgoA	47	57	32	44	59	51	56	57	50	40	38	46	43	61	46	31	47	41	31	31
dgoD	166	141	109	124	126	128	133	95	91	59	136	115	133	108	117	72	77	71	95	50
dgoK	197	163	144	120	231	144	198	263	86	195	122	160	214	131	190	106	120	163	96	150
dgoR	280	231	168	238	266	278	298	428	164	354	214	262	247	212	272	134	137	319	139	234
dgoT	208	204	137	179	191	201	200	217	152	178	186	204	194	178	161	124	140	139	144	156
dgt	1840	1429	1216	1568	1949	2021	1830	1820	1667	1791	1670	1356	1717	1622	1811	1345	1325	1277	1603	1866
dhaK	1150	2143	664	1175	1077	1457	2554	1222	1637	979	1018	1995	891	1230	1061	943	1668	920	1430	1035
dhaL	867	1401	598	907	879	892	1409	1371	934	765	711	1225	789	906	802	625	922	1067	891	841
dhaM	1965	3271	1196	2098	1801	2056	3056	2581	2063	1030	1726	2914	1638	2111	1571	1499	2057	1781	2067	1144
dhaR	1165	1027	803	1012	1018	1014	1093	808	882	669	937	931	1080	984	1013	690	686	614	749	635
diaA	2207	2019	788	2017	1171	2219	2435	1822	1683	1405	1853	1962	1109	1929	1015	1694	1907	1345	1866	1689
dicA	4317	4159	2707	3332	3584	4161	4637	5968	3787	5776	3749	4027	3675	3593	3523	3057	4179	4769	4364	7415
dicB	8	14	18	4	11	17	12	25	2	7	8	11	7	7	11	6	10	11	4	12
dicC	12	8	13	13	13	8	13	9	8	15	19	18	17	8	16	4	4	6	13	3
dinB	841	985	689	778	1085	773	849	842	649	1361	727	849	907	824	1087	529	571	628	681	1542
dinD	356	409	268	324	355	409	482	429	253	375	309	367	389	323	344	251	310	304	254	399
dinF	693	754	332	523	339	578	865	583	441	412	556	739	455	522	296	435	525	369	406	364
dinG	958	1058	668	939	983	1000	1432	1127	918	1117	768	981	875	1004	907	716	985	848	937	1282
dinI	2231	2623	859	2036	1348	2226	2701	2590	1641	2067	1976	2732	1201	2216	1435	1524	2166	2039	1919	2749
dinJ	1748	1727	1927	1471	3114	2317	2725	4110	1756	4098	1447	1658	2561	1543	2892	1650	2250	2910	1940	5371
dinQ	4753	4253	3163	3810	5443	5140	5010	5203	3761	3450	4284	4205	4424	3301	3506	4080	3171	3894	3874	4167
djlA	2045	2192	836	1782	1211	2045	2570	2696	1657	1858	1787	2158	1219	1729	987	1404	1610	1872	1516	2072
djlB	130	154	172	147	225	183	207	181	160	144	156	153	190	169	192	138	152	140	136	183
djlC	421	386	307	361	406	386	490	432	363	364	321	384	414	339	401	249	304	272	280	391
dkgA	1312	832	1443	937	1901	709	599	461	543	350	1026	735	1918	1144	2007	534	398	361	643	476
dkgB	304	271	211	236	316	285	211	305	157	185	239	286	281	270	312	179	182	228	135	169
dksA	14539	12104	9165	11133	14521	16624	17369	19522	11590	12892	12091	11258	12667	11760	13993	11754	12058	13488	11880	14321
dld	10492	8423	5226	9574	8527	7600	7483	8480	7945	8401	8907	8053	7526	9775	8047	5154	5386	6574	7925	8928
dmlA	750	636	549	647	923	335	395	453	400	526	630	560	771	615	809	298	318	321	465	571
dmlR	1041	761	649	858	1166	813	980	795	776	726	871	750	942	886	1054	541	576	538	673	510
dmsA	358	359	287	334	355	292	331	384	232	235	320	358	406	337	383	220	231	270	248	311
dmsB	88	89	57	73	93	67	58	80	60	87	71	85	59	75	80	48	56	54	34	85
dmsC	506	524	267	376	294	245	339	284	215	185	461	548	363	382	298	181	220	211	192	150
dmsD	382	411	257	311	339	394	490	800	314	602	285	394	357	330	334	271	255	577	244	574
dnaA	11166	10862	4504	8071	5777	11946	14220	12354	7472	7678	9286	10449	6321	8244	5242	7656	8613	9091	7062	8119
dnaB	5819	7585	1725	5467	2820	6111	8159	7919	6036	4756	5154	6937	2633	5789	2533	4256	6280	6001	6677	5726
dnaC	1313	1291	885	1162	1275	860	1122	1446	835	1727	1118	1253	1162	1192	1205	567	755	1041	850	1814
dnaE	7889	9121	2892	7418	4410	8160	9874	10476	7715	8137	6920	8310	3930	7628	4322	5877	7409	7844	8809	10698
dnaG	11794	15441	6003	10662	6973	10508	14409	13154	9747	7890	10479	14096	8216	11228	6196	7664	11432	9872	11305	9473
dnaJ	3152	3585	2748	2529	3151	2158	2173	1863	2791	1346	2591	2883	3406	2655	3014	1730	1778	1506	3300	2063
dnaK	74727	72194	92351	66226	162847	60800	39246	41087	74073	51798	66296	66477	121818	68407	135408	44519	33714	33807	83169	62929
dnaN	6371	6141	2199	5105	3184	6173	6459	6433	4359	3950	5352	5950	3253	5105	3027	4268	4824	4842	4664	4556
dnaQ	4547	4550	2648	3912	4253	4771	4707	7040	3855	6017	3867	4265	3511	4085	3737	3524	3742	5348	4158	7520
dnaT	1284	1166	995	1032	1661	1155	1173	1893	889	2179	1123	1108	1185	1125	1475	820	974	1363	964	2630
dnaX	6120	6932	2613	5778	4195	4677	7113	6991	5431	8023	5251	6285	3803	6026	3788	3460	5444	5328	6013	9661
dosC	2032	1491	1441	1533	1901	1363	1295	548	1021	352	1745	1432	2004	1573	1717	1016	1026	484	1150	368
dosP	1292	991	463	1047	539	694	718	341	608	261	1085	896	644	997	525	499	498	278	636	275
dppA	51418	37391	16089	32027	23498	36077	31249	34648	28001	26897	43637	35564	24952	32825	22884	26116	22709	26207	28899	27175
dppB	3547	3204	894	2543	973	2400	2382	1610	1686	657	2879	2711	1304	2410	852	1703	1414	1253	1857	770
dppC	3141	2438	796	2088	908	2343	2039	1904	1352	752	2639	2257	1113	2086	889	1718	1422	1326	1425	860
dppD	3203	2507	817	2181	1171	2345	2253	2531	1506	1371	2588	2206	1220	2081	1278	1817	1592	1939	1498	1657
dppF	3656	2908	1022	2567	1732	3210	2896	2641	1797	1283	3011	2752	1533	2439	1704	2176	1846	1803	1825	1253
dps	92434	44271	118317	63735	191989	23680	23535	31365	17509	24793	81226	42730	158277	66185	169576	17860	20524	26277	22238	30293
dsbA	7319	6969	2020	6799	3742	10426	9528	9137	9133	7506	6267	6688	3028	6767	3659	7323	6683	6528	8948	8138
dsbB	2566	2900	980	2081	1512	3380	3489	4844	2148	3521	2141	2454	1338	2037	1327	2332	2581	3199	2213	3995
dsbC	2071	1952	1346	1957	2050	2253	2364	2897	2006	2169	1866	1912	1807	2067	1880	1652	1667	2148	2022	2492
dsbD	1747	1616	464	1412	653	1219	1332	1111	1214	706	1424	1542	621	1509	691	894	867	764	1179	773
dsbE	141	134	72	123	120	161	128	195	122	205	123	110	116	130	143	113	107	180	143	185
dsbG	917	910	601	842	785	959	994	782	856	675	790	796	798	839	799	710	809	610	964	829
dsdA	450	448	310	461	435	361	420	465	355	364	365	403	388	417	463	252	279	312	352	380
dsdC	635	647	304	566	552	573	670	669	572	646	528	566	416	525	494	417	547	515	596	832
dsdX	304	334	282	269	417	309	358	290	208	206	281	297	405	276	377	235	266	231	243	273
dsrB	969	844	861	769	1046	665	846	628	582	703	725	732	1069	778	1010	517	506	438	601	796
dtd	871	737	421	680	634	771	605	660	511	644	742	625	644	631	603	467	376	463	476	587
dtpA	693	719	400	590	531	751	977	751	635	462	612	667	508	615	476	519	575	555	573	464
dtpB	940	697	1381	771	1425	608	617	589	508	336	873	704	1889	833	1349	478	483	417	471	354
dtpC	419	421	277	381	454	374	460	370	311	347	331	380	415	404	400	268	324	302	310	340
dtpD	830	998	348	607	386	820	1110	597	881	419	649	1020	519	592	407	525	712	396	818	381
dusA	868	1008	245	944	450	1620	1918	2555	1210	1909	708	953	361	916	384	1061	1148	1762	1117	2012
dusB	22897	36400	3764	22159	4900	27037	40287	26387	22206	8752	20197	33738	5555	22239	4752	19765	32629	20613	25045	10952
dusC	341	356	168	247	159	370	480	324	247	184	240	316	229	250	173	265	308	246	215	229
dut	1211	1286	426	1108	832	1646	1624	3447	1356	3782	985	1271	586	1137	796	1028	1023	2244	1196	3737
dxr	2307	2138	1607	2032	2319	1978	2270	2008	1402	1495	2000	2011	2195	1924	1953	1329	1620	1546	1540	1873
dxs	5660	6167	3317	5179	3010	5496	6745	5252	4856	3052	4842	5721	4467	5370	3020	3996	5044	3927	5344	3507
eamA	1097	891	613	852	785	952	1118	1175	616	813	813	805	744	782	697	558	600	764	531	688
eamB	266	172	184	189	225	210	256	241	140	129	221	223	203	179	195	128	126	148	101	119
ebgA	402	423	237	313	315	311	357	364	263	251	341	360	336	338	322	199	232	245	281	278
ebgC	21	15	15	13	17	25	24	23	12	15	24	27	20	27	25	20	18	17	10	15
ebgR	911	1007	422	833	463	948	1008	1261	868	1293	831	945	554	834	362	712	781	989	906	1548
ecnA	212	179	76	175	103	137	256	190	126	107	158	230	92	208	115	110	186	132	135	135
ecnB	22754	14948	18148	17130	32014	16570	21005	16234	12108	6569	21277	15669	25365	14800	22055	14267	16308	13485	13872	8682
eco	524	556	353	472	550	390	504	406	342	332	454	480	518	493	518	271	341	305	328	314
ecpA	360	370	271	329	361	500	465	469	322	245	326	372	399	330	303	295	318	291	322	278
ecpB	54	56	38	57	52	47	40	51	32	32	50	49	41	51	35	28	35	27	40	33
ecpC	599	546	479	505	590	398	426	364	311	326	482	496	615	433	520	302	365	316	384	387
ecpD	1058	949	840	840	947	787	896	762	677	709	937	956	1085	854	942	607	705	560	776	788
ecpE	533	476	393	443	487	405	510	400	364	334	461	453	569	472	497	280	395	298	370	371
ecpR	55	24	32	41	35	110	58	50	81	32	48	26	25	51	34	64	49	35	76	44
eda	676	642	224	541	403	660	703	1280	557	1075	452	651	321	541	382	390	322	733	411	860
edd	869	883	315	750	526	617	786	653	573	398	658	805	442	699	504	403	431	433	557	395
efeB	1490	1413	404	1394	657	859	1112	536	794	409	1267	1276	669	1447	632	609	734	423	788	458
efeO	2284	2009	301	2109	632	1562	1406	1136	1302	1231	1833	1774	487	2295	686	1059	1032	848	1442	1368
efp	16917	21389	3457	14921	5702	23903	25566	29157	19504	19433	14476	20424	5147	14987	5752	16410	18027	21173	19194	21981
elaA	140	89	69	92	81	110	125	109	73	79	86	89	73	96	83	54	52	87	61	71
elaB	31552	20932	17898	22056	26307	14543	15388	15360	12525	10654	27210	20874	24920	22735	25872	9672	11465	12122	12357	9969
elaD	71	43	36	69	42	49	82	27	65	19	61	52	34	63	29	41	72	36	80	26
elbB	776	761	452	820	769	984	827	836	752	493	670	654	672	871	718	623	441	578	728	541
elfA	147	97	56	98	74	168	148	134	82	78	142	111	87	82	85	119	99	104	87	83
elfC	370	311	351	328	494	389	464	379	314	257	317	329	411	336	484	306	333	279	296	349
elfD	59	59	47	58	58	66	70	61	64	34	47	58	56	56	58	44	50	44	41	55
elfG	201	203	179	188	226	205	225	211	191	153	170	220	216	201	217	166	182	138	169	169
elyC	334	360	253	329	241	315	350	556	258	481	278	337	348	295	245	225	234	377	289	577
emrA	1336	1378	545	1107	834	1317	1442	1134	874	408	1056	1355	792	1151	823	935	985	843	898	513
emrB	726	949	525	664	519	528	805	464	454	248	617	911	649	631	506	399	530	392	463	264
emrD	99	130	97	92	134	85	150	134	75	63	95	110	143	82	86	75	112	77	85	95
emrE	606	761	197	565	325	924	1173	1362	716	1544	572	698	265	598	288	699	858	1090	823	1945
emrK	81	72	99	75	115	105	105	77	83	47	71	71	106	91	120	75	102	55	96	40
emrY	67	77	57	61	68	85	111	71	74	42	65	62	67	72	41	48	75	69	97	46
emtA	1658	2021	715	1720	1047	1394	1582	2575	1524	3131	1437	1738	986	1692	938	1081	1025	1789	1552	3204
endA	159	156	116	129	139	150	198	278	150	501	138	160	141	146	142	125	128	219	119	565
eno	38909	38006	12528	35822	22022	44045	44679	42688	42171	28850	31878	38614	18991	34846	22271	25028	23095	29725	29725	24608
entA	273	180	154	205	263	201	205	226	144	196	216	198	227	208	194	114	146	160	151	188
entB	106	53	46	83	71	55	72	63	74	53	75	62	59	72	70	24	32	34	44	54
entC	264	202	66	206	87	137	133	95	166	146	161	198	98	218	98	100	92	93	214	138
entD	185	204	167	158	202	198	206	188	134	176	163	190	206	172	161	139	170	187	166	211
entE	346	252	139	237	210	173	179	165	215	152	291	216	203	255	220	136	129	127	211	157
entF	1234	1099	658	1019	906	760	757	775	846	672	1069	912	942	1060	853	528	590	553	770	753
entH	71	56	31	49	51	48	43	48	39	25	54	42	40	41	53	27	25	36	28	29
entS	366	299	107	294	145	210	285	228	279	208	304	302	147	319	156	168	159	163	263	208
envC	2476	2298	767	2034	1802	2960	3149	5491	2491	5074	2134	2296	1102	2221	1654	2018	2366	4202	2717	6062
envY	365	297	259	313	403	368	346	349	235	261	311	287	361	326	368	274	270	241	322	316
envZ	1125	1284	775	949	676	866	1343	750	1023	415	987	1162	971	1039	608	608	862	587	1076	459
epd	4627	5670	2390	4717	2816	5119	6680	4975	6349	5356	4144	5436	3155	4777	2585	3768	5177	3751	6725	6273
epmA	696	764	482	640	605	685	1003	808	555	388	553	727	691	625	542	506	586	577	405	388
epmB	2734	2932	1135	2610	1601	2389	3010	3644	2548	4738	2323	2803	1488	2706	1590	1721	2206	2783	2709	5520
epmC	1084	1306	231	1071	367	1171	1521	780	1106	422	925	1265	349	1077	374	699	862	518	1006	446
eptA	839	722	372	421	500	454	435	420	212	231	638	649	494	411	439	354	353	352	264	279
eptB	1244	1215	756	954	938	1268	1437	1394	880	987	1003	1189	1059	963	926	875	1199	1080	984	1308
eptC	5035	6004	1564	4330	2128	6205	6832	6100	4602	3503	4122	5391	2358	4537	2165	4292	4899	4699	4890	4295
era	4609	5506	1803	4536	2702	4400	6232	6525	4163	6356	3774	5131	2673	4435	2472	3097	4257	4616	3976	5878
erpA	5419	6046	2383	5357	4353	6229	6636	9764	5178	10020	4403	4902	3134	5589	4446	4590	3854	7092	5233	13727
esrE	0	0	0	0	0	0	0	0	0	0	0	0	0	0	0	0	0	0	0	0
essD	89	113	58	82	73	133	225	188	152	128	83	87	69	80	75	99	158	134	144	159
essQ	14	10	15	7	7	12	14	2	6	9	9	10	10	13	11	6	9	11	9	7
etk	2230	1991	1640	1891	2116	1950	2264	2058	1378	1379	1909	1986	2355	1817	2034	1469	1735	1538	1614	1552
etp	72	99	92	64	125	79	74	96	67	108	81	86	94	87	98	62	68	81	76	117
ettA	15356	17633	7371	14402	11281	16761	19667	21682	16286	20897	13225	16335	10420	14237	9987	12068	14469	15618	16332	21797
eutA	153	144	165	135	183	75	106	109	77	65	142	149	212	131	165	56	81	89	85	71
eutB	4435	5227	2924	3619	3552	3689	5335	4525	3452	3219	3513	4942	3935	3628	3407	2308	2713	3153	2729	2386
eutC	578	570	520	510	704	359	411	387	347	315	455	518	742	506	677	263	296	265	382	313
eutD	90	66	74	62	79	66	48	59	40	57	77	61	105	70	90	46	52	54	39	63
eutE	71	62	71	71	80	34	51	34	26	33	58	61	92	66	77	34	30	31	46	32
eutG	85	69	75	61	91	65	65	80	51	57	87	64	117	65	94	27	36	49	51	57
eutH	131	111	147	110	161	66	77	60	58	52	111	117	176	101	161	50	48	56	65	59
eutJ	13	17	18	22	14	17	14	22	9	4	14	9	21	24	15	7	13	11	6	12
eutK	303	248	266	262	347	187	270	248	177	178	267	231	362	248	360	131	148	156	176	215
eutL	348	343	342	357	461	342	307	327	211	231	303	344	465	325	398	182	215	268	258	330
eutM	95	99	95	72	114	85	100	112	63	44	93	72	114	70	85	54	56	62	59	56
eutN	12	10	2	6	8	7	6	5	5	5	9	3	7	8	8	2	3	5	5	10
eutP	22	18	21	22	17	18	22	20	9	15	17	19	40	20	18	13	19	23	9	20
eutQ	31	38	35	20	29	24	20	33	23	23	32	31	40	19	36	26	13	17	19	26
eutR	504	490	480	472	654	359	410	341	323	249	404	564	619	414	523	233	260	246	317	265
eutS	27	12	24	23	22	23	29	25	10	3	17	15	42	16	25	14	21	18	8	6
eutT	81	68	70	52	99	43	60	57	31	46	71	52	88	58	72	35	46	42	43	62
evgA	2305	2035	1227	2507	2591	3287	4303	3893	5330	5253	1984	1965	1634	2500	2205	2331	3426	3207	5453	6595
evgS	1621	1434	415	2096	549	1950	3758	752	4046	432	1404	1478	551	2127	570	1367	3189	594	4360	644
exbB	8254	8244	2443	7087	3876	6073	6543	7394	5695	4835	6783	7676	3399	6822	3748	4444	4818	5662	6074	5757
exbD	3365	3471	1240	2976	1445	2296	2527	2235	2034	2328	2925	3067	1805	3193	1350	1626	2031	1687	2163	2656
exoX	2291	2112	1551	2158	2116	1988	2158	2358	1670	2943	2076	1929	2109	2198	1819	1504	1611	1779	1806	3588
exuR	3464	3779	4234	3284	7224	3410	3728	6430	2452	5796	2978	3321	5636	3374	6281	2501	2865	4757	2797	7268
exuT	862	764	871	688	1002	515	588	518	481	418	749	767	1215	690	929	382	460	369	475	436
fabA	7396	8197	4134	8556	6629	9304	9695	19440	12307	43782	6403	7769	5342	8147	5401	6242	6091	12972	11012	44193
fabB	5919	5114	6469	6185	11874	5364	3808	10570	5135	16702	4871	5214	8573	6170	9977	3377	2354	7000	4663	11601
fabD	4848	5145	1940	4383	3131	4555	5360	5413	3668	3158	3702	5008	2752	4417	3387	2693	2822	3615	2892	2122
fabF	15083	18270	5024	12734	5559	16929	24674	18840	13283	11395	11744	17287	7072	12430	5069	10429	11536	12775	10085	8666
fabG	30043	29743	10244	24350	15525	34202	35452	27686	22602	12791	25246	27086	14924	24318	14894	21717	21620	20624	20690	11545
fabH	2508	3020	869	2331	1225	3231	3369	3160	1822	1859	2068	2720	1283	2327	1403	2187	2159	2329	2024	2220
fabI	23642	26744	7456	24917	14744	27254	30689	29713	29767	23727	21220	24870	10686	26415	13667	19805	24535	23259	32732	28304
fabR	4361	3205	2068	3484	3997	5176	3829	5375	3412	5371	3818	3012	2961	3609	3675	3522	2792	4002	3601	5872
fabZ	4780	5552	2191	5248	3611	5339	6553	7651	5705	7412	4161	5287	3057	5177	3283	3713	5007	5862	6316	9381
fadA	681	916	883	480	716	625	1000	634	476	376	610	841	1190	697	628	488	749	488	529	431
fadB	370	531	178	370	244	542	1072	428	435	307	305	480	283	342	251	353	672	329	452	367
fadD	1324	1410	815	1077	1196	1348	2046	1440	1087	1092	1119	1359	1108	1116	908	983	1160	1053	973	1033
fadE	1191	1083	1118	932	1283	1060	1370	1078	658	762	966	955	1455	937	1131	726	944	762	669	867
fadH	302	409	171	284	191	241	555	253	294	187	275	353	226	246	204	181	383	172	286	218
fadI	281	281	235	243	247	291	447	202	209	134	245	298	314	242	284	212	307	139	197	137
fadJ	588	580	416	479	456	647	827	523	406	322	491	577	520	471	454	359	471	373	368	295
fadK	412	408	389	379	475	338	382	363	261	255	386	351	469	387	432	217	284	269	249	297
fadL	1709	2310	845	2024	1238	1696	2497	1969	2484	1512	1573	2337	1119	2110	1109	1267	2048	1464	2608	1643
fadM	199	145	214	99	245	218	212	252	96	107	182	155	243	142	239	128	171	219	120	163
fadR	3153	3781	1447	3113	1960	3811	5009	5743	3355	6913	2661	3459	2080	3081	1737	2765	4028	4488	3532	8171
fau	867	1930	1271	870	584	715	1337	770	606	595	762	1918	1642	983	565	582	1023	628	738	746
fbaA	27230	26390	8242	25080	17758	26406	28219	32993	27529	26370	22547	24425	12331	24809	17525	18870	19088	23671	27919	28063
fbaB	10313	7225	3823	6878	3982	4515	5391	4364	2943	1761	8522	6731	5597	7113	4145	3303	4073	3434	3515	1982
fbp	7077	8189	3876	7752	7485	8762	9087	11927	9851	12007	6101	7758	5500	7745	6815	6390	7249	9000	10557	13856
fdhD	1701	1660	896	1427	1377	1408	1538	1919	1107	1660	1421	1549	1215	1353	1223	1008	988	1338	1066	1717
fdhE	1976	2129	1285	2019	1916	2339	2452	3700	1922	4407	1737	2086	1779	1996	1875	1575	1645	2702	1970	4550
fdhF	2139	1617	4520	1295	4993	2314	2652	6306	1736	5407	1885	1665	6221	1357	4515	1725	1834	4429	1974	6099
fdnG	338	361	328	333	373	250	349	344	241	285	265	323	413	315	349	190	276	301	266	343
fdnH	103	126	101	75	89	69	105	101	35	68	78	102	106	60	75	53	70	80	46	89
fdnI	243	317	297	210	309	199	240	220	150	174	235	289	382	217	219	160	168	214	171	213
fdoG	7654	13171	7806	7532	7561	8010	12509	10431	9126	10442	6613	12092	11088	8051	8157	5576	10262	8569	10607	12981
fdoH	528	861	1006	492	580	468	932	924	429	410	414	795	1328	557	695	334	768	651	542	538
fdoI	435	667	594	385	460	471	704	822	444	595	379	568	800	447	609	319	593	549	442	742
fdrA	64	90	66	70	75	61	59	52	39	46	63	66	69	67	86	42	37	44	44	58
fdx	1179	1098	284	1151	457	1049	1209	530	932	495	983	1059	410	1299	513	702	810	419	1063	641
feaB	700	690	441	652	752	639	855	872	553	701	558	657	640	622	661	380	442	584	499	663
feaR	2039	1525	789	575	424	1864	2422	1398	787	334	1768	1450	1173	634	511	1389	1769	1129	889	373
fecA	7501	7723	2748	7690	5531	2571	2595	2990	3352	4182	6094	6843	3626	7933	5251	1758	1812	2421	3214	4578
fecB	2002	1917	924	1901	1674	849	836	812	755	906	1600	1787	1312	2083	1618	614	599	694	796	1003
fecC	1062	1107	327	1174	418	455	505	282	554	176	1028	999	437	1015	395	341	383	178	520	208
fecD	805	896	287	789	362	326	367	237	410	184	719	769	414	725	348	232	286	204	399	189
fecE	1612	1547	486	1421	766	736	647	526	662	505	1366	1311	654	1548	726	534	484	479	700	527
fecI	1023	1036	294	932	466	721	882	705	822	951	911	931	356	945	455	487	692	510	885	1170
fecR	663	618	180	702	390	368	499	320	367	413	545	613	271	722	338	261	359	227	452	527
feoA	763	779	436	757	884	721	665	934	648	919	649	726	603	854	909	518	570	781	760	1166
feoB	3743	3625	1950	3875	4543	2334	2901	3770	2417	2044	3180	3604	2741	3748	3984	1633	1819	2752	2206	2197
feoC	255	235	152	242	237	162	221	320	150	122	224	249	190	220	216	122	125	188	126	108
fepA	375	256	240	296	289	238	246	262	185	262	295	278	323	265	305	157	162	149	199	257
fepB	908	743	287	736	489	740	640	849	592	900	742	687	408	804	505	536	504	697	635	945
fepC	61	55	32	69	38	64	61	59	55	115	69	48	30	68	46	40	30	47	40	94
fepD	318	270	163	307	201	196	232	241	296	475	264	275	235	270	187	129	185	154	268	510
fepE	33	34	36	40	34	31	48	29	27	18	40	24	39	36	20	32	38	19	39	21
fepG	241	205	122	180	158	182	154	159	170	226	184	173	166	221	143	122	95	115	185	231
fes	127	81	44	91	73	60	55	40	88	38	99	75	68	88	72	42	38	26	66	27
fetA	674	560	417	562	644	669	605	571	502	509	569	490	558	528	552	463	467	457	528	626
fetB	239	272	296	240	218	250	225	203	177	106	228	227	393	240	205	192	179	129	186	115
ffh	5584	7146	3439	5386	5013	4452	6082	7672	4973	8377	4676	6214	4697	5600	4418	3105	3628	5576	4844	8726
fhlA	1187	955	823	920	967	687	722	517	593	355	994	901	1090	983	930	458	497	435	610	417
fhuA	7445	5121	3279	6507	5826	4390	4181	3691	4622	3117	6105	4621	4592	6419	5634	2924	2617	2659	4224	3076
fhuB	508	587	355	502	291	349	453	312	429	253	415	517	490	452	316	262	303	208	423	304
fhuC	782	608	247	639	266	382	444	343	408	310	572	495	331	587	317	255	305	244	389	296
fhuD	462	359	88	336	87	329	319	218	298	133	434	294	134	398	128	193	182	152	335	156
fhuE	945	1051	589	804	674	670	928	784	730	604	761	989	749	818	601	550	719	623	717	755
fhuF	8515	5777	2939	7165	5844	3223	3305	2306	4440	3817	7483	5209	4122	7727	6110	2440	2933	2178	5279	4806
fic	358	288	567	250	715	200	229	253	106	172	282	264	743	247	774	103	115	155	118	124
fieF	2722	2294	1939	2292	2622	2380	2757	2561	1764	1719	2252	2268	2573	2288	2533	1615	1781	1922	1645	1752
fimA	11354	12548	6184	19510	20063	14917	13958	13351	19227	15627	9773	12041	8772	19575	18247	8932	8680	9132	17103	15651
fimB	1324	1068	710	1890	1804	2184	1888	2306	2480	2340	1130	968	939	1940	1594	1518	1524	1701	2692	2853
fimC	468	493	122	725	283	436	527	362	538	252	385	481	142	736	239	267	369	270	560	264
fimD	850	989	212	1333	379	879	1257	498	1221	254	716	877	349	1321	441	598	854	424	1227	278
fimE	194	210	110	231	216	267	312	297	172	138	175	186	136	202	176	204	207	224	169	184
fimF	176	183	68	248	134	167	207	149	188	121	138	192	105	267	123	121	121	101	203	142
fimG	184	194	65	266	190	175	182	126	212	150	151	198	108	294	142	100	106	86	257	145
fimH	659	709	370	770	622	611	732	535	685	457	654	640	484	800	551	402	481	400	643	490
fimI	545	652	279	868	556	465	771	423	695	438	422	695	343	793	519	310	316	254	478	384
fis	6578	10684	1119	6754	1804	7601	10914	11850	6981	7852	5674	10285	1863	6947	2087	5785	8544	9021	7690	10011
fiu	766	798	470	713	615	499	561	473	606	492	648	711	676	717	580	347	373	342	653	613
fixA	52	49	47	48	37	49	62	45	31	43	41	48	46	57	47	37	47	23	48	47
fixB	61	52	40	48	52	42	58	60	45	38	39	56	53	61	54	23	32	36	38	63
fixC	68	45	60	41	90	30	46	59	26	58	49	58	74	38	63	22	34	42	35	70
fixX	3	3	7	4	5	3	3	6	4	5	5	3	9	4	3	5	0	3	2	5
fklB	8661	7347	2406	5774	2592	10950	10062	11077	7770	6576	7340	6969	3483	6189	2858	7535	7199	8105	7877	6852
fkpA	7588	6857	3116	6428	4731	9561	9219	13459	7389	15096	6521	6449	4328	6315	4334	6311	6506	9404	7230	15320
fkpB	1587	1575	891	1359	1074	1262	1674	1207	1165	662	1330	1573	1164	1303	1005	865	1185	853	1149	703
flc	1214	1250	654	1001	775	841	1427	1200	957	1325	940	1222	871	954	742	615	949	815	860	1554
fldA	10148	10719	3797	9931	6946	12005	11857	15096	11404	13930	9373	10076	5464	10614	6450	8757	10300	11945	13169	17124
fldB	1604	1816	951	1420	1303	1995	2353	3563	1736	3066	1240	1800	1290	1429	1266	1149	1196	2194	1294	2595
flgA	139	106	113	113	153	141	126	193	97	171	126	139	137	105	120	85	121	135	79	214
flgB	30	41	9	28	19	12	18	26	13	20	13	57	23	26	21	15	16	24	14	29
flgC	20	33	16	20	31	19	23	29	21	14	12	40	15	26	22	22	19	16	15	22
flgD	89	108	58	76	79	63	81	100	60	55	71	81	86	77	76	44	62	58	61	82
flgE	184	217	119	152	165	150	163	224	104	113	137	181	164	160	150	100	143	126	109	185
flgF	106	149	120	110	119	101	121	113	81	66	99	143	148	120	95	59	71	84	79	98
flgG	119	144	91	90	133	88	89	121	73	113	124	123	114	123	111	67	60	66	76	109
flgH	83	74	32	52	54	47	48	56	34	57	56	73	51	48	57	24	25	35	45	44
flgI	72	77	49	73	74	72	77	74	49	47	60	76	65	62	67	45	53	56	42	52
flgJ	100	105	83	83	96	64	88	72	50	46	90	86	114	90	119	63	57	52	69	65
flgK	273	207	249	212	389	185	193	233	126	199	233	238	336	227	385	146	143	202	136	224
flgL	655	616	719	569	1068	577	545	662	438	476	557	550	960	594	942	367	404	516	414	551
flgM	205	195	154	191	326	194	177	263	221	332	183	184	202	184	301	153	145	221	209	416
flgN	186	209	150	214	223	153	188	248	147	178	157	205	214	198	197	119	139	156	178	202
flhA	439	424	374	381	486	266	293	305	274	349	326	361	536	395	446	185	205	237	261	321
flhB	44	53	52	57	50	39	42	56	28	38	67	52	62	49	60	27	29	36	31	28
flhC	382	806	112	470	160	311	494	235	439	148	332	709	169	533	178	218	366	226	386	140
flhD	484	935	85	523	178	471	728	327	582	268	447	875	114	553	149	358	563	264	616	311
flhE	59	76	69	62	60	51	71	71	42	26	49	78	83	68	74	38	49	51	47	43
fliA	85	145	145	75	102	84	110	104	61	71	76	132	161	78	128	61	82	73	65	88
fliC	2721	2935	2542	2391	3290	3122	3595	3472	2301	2646	2465	2710	3385	2508	2823	2051	2658	2792	2655	3176
fliD	172	146	153	119	146	110	150	108	100	104	117	148	171	131	180	85	108	85	126	107
fliE	69	53	45	43	67	69	62	65	38	45	50	53	77	57	83	35	35	46	35	47
fliF	84	117	43	64	82	60	80	75	43	43	59	124	91	92	75	47	52	48	40	58
fliG	136	154	111	107	144	98	106	112	62	92	124	140	174	98	123	79	87	92	88	134
fliH	43	49	18	48	42	31	54	26	31	21	39	64	43	33	39	22	34	23	25	31
fliI	79	83	61	82	80	58	69	58	44	47	84	78	70	71	63	41	42	45	50	56
fliJ	25	23	20	12	13	12	10	12	10	7	18	16	19	16	19	13	9	11	12	15
fliK	118	114	72	95	102	114	100	112	71	58	107	102	88	101	129	57	78	76	80	59
fliL	66	73	46	59	62	48	46	40	36	41	49	60	65	66	49	31	30	44	37	53
fliM	196	213	160	153	185	126	137	101	110	100	174	212	219	163	190	112	106	109	114	123
fliN	11	18	13	14	4	10	11	8	7	4	13	12	4	13	13	10	9	9	8	7
fliO	16	19	9	19	20	17	10	14	4	11	16	16	17	11	20	7	9	17	12	9
fliP	44	60	41	55	50	37	64	45	36	41	32	69	49	71	52	26	42	33	37	31
fliQ	29	33	19	22	19	24	31	37	27	21	25	29	12	16	17	23	18	20	19	35
fliR	132	138	55	127	94	170	265	201	147	135	112	138	71	131	78	141	197	167	139	181
fliS	35	39	26	33	39	25	48	26	16	42	44	24	40	24	35	25	24	22	25	24
fliT	37	26	27	25	22	30	34	23	25	31	38	38	27	21	28	13	18	18	19	26
fliY	1371	2617	834	1880	1324	1621	1450	1388	2010	1321	1100	2535	1111	1933	1321	1075	777	864	1645	1364
fliZ	275	248	162	273	318	247	266	186	192	162	231	247	238	258	262	154	182	162	223	155
flk	1479	1894	406	1301	576	1412	1900	1520	1229	1306	1197	1653	550	1294	624	1001	1291	1104	1356	1554
flu	29120	34947	17667	29610	27239	1464	1664	1756	1556	1379	22606	29601	24172	29781	26648	1011	1188	1233	1537	1548
flxA	140	123	123	180	219	159	244	180	177	136	134	131	155	163	202	117	168	158	152	145
fmt	5701	6030	5032	5157	5811	4831	6103	7673	4729	10573	4953	5614	6784	5261	4868	3556	4993	5545	5126	11911
fnr	0	0	0	0	0	0	0	0	0	0	0	0	0	0	0	0	0	0	0	0
focA	1364	1041	859	1156	1423	1165	1222	1139	816	674	1224	990	1155	1064	1295	876	868	884	870	945
focB	314	354	240	327	270	207	365	250	206	178	256	380	357	259	236	191	212	184	210	207
folA	1990	2123	740	1612	987	2824	2740	4390	2016	3630	1674	2026	1032	1575	911	1877	2038	3157	1931	4129
folB	176	225	66	164	89	268	331	353	160	183	125	216	95	155	96	169	171	223	145	160
folC	1620	2207	445	1694	618	1446	2222	1331	1624	1210	1371	1978	614	1702	626	959	1280	1032	1499	1179
folD	2231	2854	439	2356	736	2348	2715	2504	2113	2148	1731	2503	696	2443	849	1525	1655	1852	2189	2436
folE	31151	35646	6733	33787	13702	25376	23706	21273	25405	26568	27162	34125	10727	35731	15061	19301	20938	18327	28992	32892
folK	601	582	61	480	100	431	807	211	515	66	491	582	70	472	114	322	571	152	629	74
folM	474	447	328	414	445	513	528	578	344	454	333	372	410	405	383	302	376	414	386	519
folP	999	1409	371	965	477	954	1104	686	924	379	830	1293	502	972	404	609	709	537	842	401
folX	2668	2850	1346	2727	2310	3509	2930	3555	3291	4123	2489	2508	1883	3119	2407	2353	2536	2935	3694	5036
fpr	3786	3479	1602	3371	2671	2244	2232	1703	2592	2787	3385	3141	2127	3349	2547	1616	1840	1478	2969	3119
frc	86	68	47	69	63	103	132	117	77	85	54	80	84	79	65	71	86	84	80	88
frdA	2327	2479	1481	1905	1923	1017	1736	1337	1339	983	1843	2209	1939	2026	1778	688	976	1043	1243	920
frdB	660	711	408	580	666	328	550	600	419	443	600	698	634	639	655	254	413	474	465	546
frdC	359	324	219	266	305	167	281	302	182	202	311	337	300	259	300	96	203	238	204	236
frdD	471	414	310	385	424	228	362	399	268	310	392	398	416	333	360	161	225	258	245	303
fre	1488	1412	989	1279	1355	1425	1621	1573	1039	892	1153	1301	1251	1286	1150	1060	1177	1054	1082	1014
frlA	84	86	55	73	90	52	68	67	37	59	53	86	89	59	86	30	56	50	64	51
frlB	139	132	128	144	190	115	141	146	103	112	130	157	160	135	171	100	98	96	74	130
frlC	72	53	59	55	94	70	68	70	58	61	72	55	93	76	100	49	40	69	57	71
frlD	202	201	182	202	262	159	230	244	143	267	161	209	271	193	187	134	146	168	151	219
frlR	1349	1295	1208	1189	1728	1324	1295	1654	1092	1892	1101	1259	1477	1209	1698	963	918	1260	1192	2278
frmA	728	642	432	661	639	967	726	1135	543	1015	620	622	594	640	599	615	477	807	553	1109
frmB	795	934	599	603	621	1106	1166	1205	655	719	658	846	863	660	623	760	928	934	736	723
frmR	98	70	44	75	64	117	67	120	74	46	59	66	54	56	55	72	49	64	36	43
frr	20583	24537	8831	18435	13577	22281	23374	26002	20927	30311	18437	22172	12199	19191	12138	16234	18484	20689	22773	35779
frsA	2233	2383	1997	2248	3327	1706	1983	2656	1583	3116	1917	2187	2660	2189	2918	1243	1429	2030	1699	3961
fruA	702	842	529	577	720	628	1168	1887	403	370	555	800	778	596	608	363	575	1249	350	376
fruB	830	1900	334	889	315	701	2389	2210	738	580	761	1742	413	963	276	594	1711	1595	973	734
fruK	606	857	461	523	509	379	840	1050	322	221	498	673	601	542	536	300	516	808	342	271
frvA	23	19	16	21	26	33	22	21	14	15	17	17	33	22	19	13	18	16	10	21
frvB	94	109	89	81	152	65	66	75	63	71	76	78	145	76	103	53	45	53	65	57
frvR	157	207	148	143	145	196	242	170	125	90	119	157	184	177	151	106	188	125	163	147
frvX	153	118	102	117	117	111	151	124	108	153	108	127	132	121	94	85	98	112	104	126
frwA	155	171	101	123	146	120	119	167	116	122	122	131	178	110	134	79	86	106	97	155
frwB	11	17	15	12	16	17	11	22	13	16	11	20	14	7	24	12	9	14	11	14
frwC	25	28	35	20	27	16	26	23	16	14	24	37	29	24	20	14	16	20	14	14
frwD	18	24	5	28	6	8	12	2	8	6	13	18	17	12	5	7	8	3	12	5
fryA	487	457	338	404	435	401	451	371	283	281	366	499	441	416	383	218	338	323	316	320
fryB	17	20	27	21	37	12	15	13	12	14	21	24	29	12	33	12	14	10	13	18
fryC	86	88	100	46	108	37	66	55	34	31	61	76	100	60	78	42	29	36	57	48
fsaA	173	241	163	163	137	127	149	139	130	128	124	241	226	163	143	87	125	101	128	87
fsaB	120	101	82	101	103	75	85	110	63	110	102	107	110	111	96	61	64	84	104	126
fsr	570	578	438	538	611	615	576	674	359	497	478	542	584	478	607	372	484	437	340	521
ftnA	1049	1595	440	1388	699	2473	2716	2853	2761	2564	946	1505	691	1446	710	1665	2064	2222	2993	3098
ftnB	1195	1115	879	1163	1994	1781	1668	2659	2100	5760	1074	1036	1243	1137	1901	1265	1451	2162	2356	7145
ftsA	3750	2958	1935	2903	2935	3299	3763	4027	2128	2374	2762	2636	2553	2781	2659	2286	1901	2628	1768	1971
ftsB	2359	2504	1324	1952	1971	2602	2724	3264	1867	3743	2032	2028	1830	2079	1677	1869	1990	2499	2299	4600
ftsE	1079	1074	737	875	958	1022	1240	1621	684	1220	857	903	994	874	928	731	676	1053	727	1394
ftsH	29581	29601	21659	26417	28035	31401	32574	39033	26016	43667	24081	28071	28960	25737	24748	20655	19205	26559	22672	41099
ftsI	14650	10844	7748	11447	10790	11818	14037	9554	8400	5033	12615	11493	10573	11617	12525	9155	11870	8157	10302	6434
ftsK	16654	15115	7745	15175	9216	13697	14425	8558	13222	8888	14525	14283	10580	15862	9002	9931	10804	6796	14214	10112
ftsL	834	637	707	716	823	728	853	814	616	720	684	702	850	667	773	526	532	547	620	764
ftsN	3697	3912	1841	3431	2927	3616	4000	6290	2723	5820	3211	3451	2663	3655	2993	2570	2730	4658	2971	7032
ftsP	2857	3353	1641	2749	2303	2179	2835	3102	2766	2983	2385	2924	2342	2816	2107	1514	1740	2214	2465	3013
ftsQ	3035	2737	1785	2373	2225	2761	3096	3109	2104	2407	2370	2531	2344	2205	2013	1895	1676	2058	1539	1793
ftsW	2278	1671	898	1717	1238	1882	2352	1298	1340	610	1786	1676	1179	1683	1229	1112	1191	952	1169	487
ftsX	2042	1915	1141	1532	1576	1451	2167	1644	1188	772	1744	1766	1624	1547	1370	1057	1199	1178	1159	743
ftsY	2916	3088	1566	2416	3069	3558	3749	6581	2409	5270	2330	2605	2096	2482	2762	2390	2420	4660	2417	5420
ftsZ	14718	13871	9980	12476	16347	12150	11265	14081	10664	13538	12080	11448	13802	12906	14992	8918	8041	10389	12222	16070
fucA	60	50	42	56	58	48	51	54	36	59	56	64	56	53	51	42	37	47	54	60
fucI	319	336	180	298	226	259	321	323	276	310	233	296	234	278	191	201	244	227	282	364
fucK	301	288	254	283	426	318	318	411	245	395	287	252	370	318	422	233	265	339	259	432
fucO	207	305	189	207	265	194	239	278	162	200	199	252	322	224	248	127	146	138	164	193
fucP	71	111	54	88	73	81	115	99	54	65	79	86	94	66	82	69	88	61	64	74
fucR	966	958	536	981	850	893	1044	1036	837	860	891	935	740	968	797	701	846	798	944	1279
fucU	547	397	493	428	821	569	484	836	383	848	413	428	638	444	778	446	356	598	447	1049
fumA	5588	8012	2324	6512	4565	4759	7179	5913	7703	7591	4435	7154	3166	6637	4369	3228	4297	3998	6498	6819
fumB	679	715	509	812	843	458	577	527	577	474	536	705	712	669	814	351	423	338	498	468
fumC	1237	1358	773	1046	923	994	1288	935	667	513	1020	1347	1031	1131	990	728	888	701	701	526
fur	7201	7555	3863	6880	5976	9561	9774	16285	7621	23012	6428	7387	5245	7288	5684	7044	8220	12566	8529	29246
fusA	161836	233924	42261	176120	69610	172645	206612	218268	193667	202834	133981	222187	64361	172607	70180	119676	141563	159020	186897	201325
fxsA	1096	1075	1099	838	1926	1498	1159	959	1163	828	919	1036	1470	882	1574	974	781	645	1033	892
gabD	8411	6813	12404	4466	9106	5455	2650	3463	3198	2620	7668	6290	16851	4799	8199	3893	2266	3062	3870	2768
gabP	2418	1648	1195	969	851	1839	929	689	621	300	2011	1571	1609	958	882	1317	772	580	646	334
gabT	7615	6500	7427	3685	5842	4624	2475	2504	2687	1696	6789	5646	10332	3831	5694	3358	1888	2137	2933	1767
gadA	85620	42245	54426	28430	28446	3275	2712	3317	1293	984	74034	40952	77722	29563	27928	4727	4917	5800	4059	982
gadB	80565	52034	76956	35863	52989	4127	4803	5579	2055	1730	68120	49632	105564	36055	45883	4773	5810	6813	4467	1631
gadC	84961	48672	67838	33855	47079	3795	4453	3721	1599	826	68978	48053	91097	33982	43445	4266	4532	4236	3251	791
gadE	31581	17767	15528	14495	17659	3133	2455	3087	1209	1539	27674	16802	21344	15424	15881	3264	3437	3468	3234	1918
gadW	13896	7582	4876	9620	8447	2857	2708	1253	5843	1916	12343	7272	7137	10141	8075	2349	2662	1386	6853	2418
gadX	24323	13764	7719	13509	14221	6782	7281	4671	7619	5962	21293	12898	10561	14073	12066	5418	6474	4307	8856	7430
galE	1131	1356	599	1123	838	868	1056	945	997	763	994	1241	870	1191	794	540	694	752	903	780
galK	1765	1330	1075	1470	1629	1353	1369	1267	1306	982	1507	1323	1420	1596	1842	1079	1133	993	1533	1253
galM	7055	5351	3580	6997	5815	6464	6400	4753	5557	3518	6282	5053	5267	6859	5292	4591	4458	3387	6055	4235
galP	1170	1296	755	1006	789	1249	2084	1658	1251	1026	989	1217	1084	957	830	817	1258	1251	1190	1041
galR	1042	1039	828	916	1170	1043	992	1347	788	1393	862	994	1174	1006	1076	758	762	1050	856	1647
galS	356	568	262	332	286	302	570	315	309	238	321	465	368	326	259	224	393	225	315	286
galT	698	891	367	653	490	452	676	555	515	411	574	787	533	714	539	323	477	454	535	504
galU	8893	7620	3440	8493	7024	10865	10549	11260	9074	8042	7489	7152	5047	8313	6563	7291	6661	7706	8266	8361
gapA	67653	69586	11538	59374	16133	84686	77257	52044	87614	46976	53680	75341	18003	56552	17360	45660	39899	35977	57464	30480
garD	235	235	178	213	248	170	192	209	178	166	184	226	253	218	231	143	115	134	174	175
garK	180	147	154	144	198	140	165	159	83	108	141	148	214	149	180	71	77	112	90	99
garL	80	73	70	61	88	75	76	87	61	54	57	87	86	80	79	40	63	55	62	34
garP	33	44	31	24	43	35	48	32	33	36	36	38	40	30	38	28	27	40	33	43
garR	239	161	209	215	312	171	200	193	113	128	178	163	251	176	262	124	93	131	108	116
gatA	2542	9465	422	3878	534	1785	6399	4825	3902	1915	2051	8722	624	3733	664	1219	4575	3633	4049	1986
gatB	1966	9206	860	3276	987	1708	6357	5748	4065	2412	1621	8262	1106	3275	940	1251	4075	4112	3736	2399
gatD	1609	6900	1390	2363	1211	1550	5800	7336	2852	2641	1242	6368	1879	2254	1211	922	2983	4540	2148	2022
gatY	23927	57359	2951	26853	5406	17949	39884	26577	26999	14735	20180	52097	5135	27574	6467	12807	30797	20368	28180	17127
gatZ	11567	35789	1894	14052	2499	6988	19996	11981	16087	5833	8805	32490	2886	14001	3327	4473	10725	8241	12913	4780
gcd	6377	4924	7214	5182	8364	5113	4562	6111	3210	5984	5246	4316	9898	5352	7789	3381	2939	4476	3508	6884
gcl	328	245	501	261	568	273	236	293	158	149	282	221	748	221	476	198	153	210	169	167
gcvA	1691	1778	967	1484	1644	1573	1718	2241	1386	1992	1485	1773	1372	1569	1561	1138	1314	1727	1565	2396
gcvH	925	1474	243	571	268	1369	1094	728	671	344	757	1251	377	527	318	803	607	483	597	375
gcvP	4511	7951	2020	2870	1851	4401	3958	2969	2669	1550	3821	6379	2836	3016	2169	3188	2717	2208	3208	1821
gcvR	5897	4231	2692	5088	4438	5022	4441	4523	4369	5156	5286	4002	3718	5309	4015	3686	3847	3587	4965	6096
gcvT	2496	4220	434	1337	688	3753	3002	1390	1943	972	2038	3626	724	1560	759	2497	1856	1054	1958	1035
gdhA	40534	23526	8525	33484	14394	58614	20801	16051	32381	12773	33369	21427	13988	34236	16069	42943	15096	13483	35831	15727
gfcA	224	270	210	215	225	225	237	260	201	298	173	260	216	225	215	144	175	187	225	291
gfcB	57	75	90	70	108	132	133	196	77	150	66	86	99	70	111	89	110	145	93	188
gfcC	71	62	37	50	43	73	90	143	58	115	37	59	54	51	50	57	62	93	59	126
gfcD	544	650	390	481	481	544	614	560	394	391	453	519	530	435	430	365	474	444	434	487
gfcE	235	250	164	224	244	212	244	205	229	154	186	252	197	225	228	171	163	175	250	187
ggt	3982	3141	1470	3281	2217	2386	3069	2637	2901	2111	3325	2999	2243	3310	2142	1750	2220	1969	2860	2063
ghoS	44	37	34	31	53	36	50	48	19	32	30	19	44	33	38	23	36	19	25	41
ghoT	19	12	10	18	16	16	28	21	11	7	12	18	23	23	19	15	17	12	19	15
ghrA	2602	2051	1999	2218	3038	2925	2710	3026	2488	2494	2120	2178	2629	2306	2883	1923	1491	2072	1979	2123
ghrB	6913	5440	1630	6945	2464	6008	4846	3566	6812	4109	5811	5117	2287	7177	2518	4423	3932	2812	7205	4702
ghxP	4117	5163	301	3420	453	6860	7093	6454	3102	2731	3391	4717	512	3323	446	4558	3930	4283	2948	2379
ghxQ	801	430	523	305	388	778	468	336	266	204	603	454	730	325	377	502	339	253	296	207
glcA	637	554	586	568	820	633	767	523	477	328	582	536	746	557	731	438	565	413	548	351
glcB	2633	2077	1923	2331	2864	1844	2133	2045	1763	1708	2183	2000	2633	2302	2678	1332	1527	1592	1838	1945
glcC	1122	1352	831	1122	1590	1336	1881	2198	1204	3325	947	1195	1189	1199	1338	924	1418	1523	1354	3787
glcD	199	173	196	174	262	190	177	247	101	243	148	149	255	166	210	129	115	168	109	242
glcE	119	107	111	104	145	105	87	76	46	69	78	99	172	95	123	85	77	63	71	56
glcF	812	632	426	636	648	563	574	583	397	412	677	588	632	656	622	403	452	469	476	522
glcG	105	83	80	99	135	70	73	125	86	116	85	83	100	98	117	52	49	82	74	93
gldA	692	538	456	564	718	558	538	530	480	514	559	558	646	499	601	376	387	412	490	537
glf	1370	1617	616	1179	763	2252	2240	3016	1328	1136	1183	1461	826	1199	663	1646	1549	2288	1502	1342
glgA	12573	7642	15060	7213	15794	6873	4431	7751	5287	7789	10001	6811	20149	7260	14015	5228	3362	6157	5831	8730
glgB	26014	14996	14728	16439	18971	16470	10693	7934	14165	6072	21216	14100	19821	16336	17354	12259	7847	6635	14708	6125
glgC	6346	3648	4278	4092	5264	3893	2435	2125	2691	1684	5181	3582	5951	4182	5158	2891	1892	1886	3047	1827
glgP	19627	12295	21005	11895	23903	12608	9001	9713	9233	8511	16252	11876	28242	12109	21135	9247	6642	7855	9272	9078
glgS	3903	2557	5597	2646	8572	2003	1735	2371	1447	2031	3246	2472	7286	2760	8601	1468	1307	1893	1585	2539
glgX	10978	6238	5314	6480	6709	7280	4526	3466	4963	2416	8940	5746	7670	7007	6640	5425	3699	3022	5842	2646
glk	1833	1756	952	1598	1327	1526	1657	1155	1286	961	1479	1495	1316	1637	1239	1104	1044	894	1317	1059
glmM	4992	5435	2642	4593	3909	4047	4564	6096	4468	6609	3915	4884	3650	4357	3592	2509	2551	4112	3609	5753
glmS	15684	18380	6361	17657	11544	17723	18390	19421	16669	18489	13181	17405	8975	17409	11055	12224	12768	14369	17117	18720
glmU	13571	15569	4954	12697	8620	14371	16919	19729	12557	33375	11261	14750	6779	12470	7784	9188	9886	13798	10577	29749
glnA	150452	32448	124289	89028	361693	148419	16848	120177	168248	153877	133551	34917	174807	91705	313538	106048	17982	96501	172393	175472
glnB	3243	3167	594	2873	963	4149	4081	4715	3407	4267	2764	3044	831	2906	936	3001	3331	3668	3742	5332
glnD	7280	6564	4816	4853	5352	4673	4540	3066	3384	1767	5919	6106	6429	5035	5242	3354	3158	2288	3551	1666
glnE	3520	2880	2152	2798	2731	2275	2500	1697	1780	840	2768	2585	2938	2958	2504	1550	1584	1260	1804	948
glnG	9864	2834	11391	6181	18067	7773	1374	1508	6380	3470	8587	2915	15594	6402	14412	5326	1331	1433	6864	3742
glnH	14187	4886	34463	9755	104303	16962	8502	59107	17348	100118	12976	5240	47244	10268	89391	11540	6120	41436	16478	91950
glnK	3270	763	7418	995	15736	4617	873	13588	2129	14286	2492	812	9637	990	15817	2512	528	8886	1598	10215
glnL	4253	1137	4886	2830	8414	3203	672	776	3864	589	3736	1161	6268	3030	7351	2278	594	681	3832	704
glnP	3050	1048	6387	2127	13708	2700	1167	6906	2696	9567	2599	1107	8120	2034	12085	1733	805	4543	2237	8022
glnQ	4654	1896	7148	3632	19060	5232	2435	10911	4993	21317	4317	1889	9417	3653	14759	3493	1890	8286	5070	22817
glnS	6623	7746	3354	6291	4817	5979	6663	8748	5116	5308	5458	6911	4752	6288	4541	4255	4751	6280	5649	5954
gloA	1819	1326	721	1640	1161	2004	2162	1569	1934	1156	1467	1508	1038	1485	1158	999	917	988	1081	726
gloB	1275	1007	839	1079	1258	1438	1289	893	1098	685	1087	975	1278	1163	1158	1027	1109	767	1228	810
glpA	57	41	39	41	64	49	65	46	42	241	33	40	60	33	45	21	28	30	61	275
glpB	108	90	71	66	100	70	82	74	58	119	82	95	91	70	91	51	56	52	53	186
glpC	179	180	154	150	199	121	159	188	128	171	159	153	191	162	160	119	133	135	141	205
glpD	1585	1484	2598	1150	2821	1055	1186	1087	942	1645	1362	1304	3490	1319	2323	775	921	974	1032	1766
glpE	1726	1802	792	1394	1237	2203	2181	2659	1601	1924	1458	1707	1098	1421	1213	1571	1686	2029	1639	2184
glpF	177	172	187	136	190	115	207	140	138	196	133	166	224	135	162	101	106	131	119	239
glpG	3615	4131	1582	3198	1976	3459	4669	3935	3140	4119	3027	3825	2290	3225	1716	2473	3367	2865	3252	4467
glpK	914	952	837	806	1131	730	838	891	680	747	823	865	1094	813	1011	540	605	602	679	826
glpQ	1954	1597	1544	1482	2271	1628	1822	2055	1168	1714	1546	1502	2088	1428	1766	1167	1204	1405	1083	1690
glpT	138	109	83	87	113	82	117	100	85	198	88	113	129	101	123	47	71	87	46	142
glpX	1316	1772	430	1098	607	1236	1608	1623	1113	1434	1074	1642	618	1249	609	740	931	1112	1039	1244
glrK	1367	1455	1136	1266	1556	1181	1530	1613	1105	2027	1194	1343	1454	1217	1493	832	995	1287	1003	2071
glrR	1287	1363	497	1181	656	918	1325	638	972	387	1100	1193	677	1184	608	659	901	499	1005	450
glsA	2338	1304	2240	1014	2011	359	398	420	248	197	1766	1336	2872	1087	2101	311	362	407	354	298
glsB	875	1065	286	774	487	1075	1144	1716	710	1164	780	894	413	833	405	705	870	1215	864	1392
gltA	8021	6514	6532	7292	7488	12075	9799	8406	6468	4894	6722	5203	8798	7849	7850	9041	7370	6664	8560	7384
gltB	62871	82125	41546	108885	77436	34521	39972	33497	79766	45862	51896	71725	58033	112992	72616	24939	28937	25921	84613	51729
gltD	23316	24650	13787	37012	28070	15359	15578	11482	23972	12087	19850	21619	18682	37795	25116	10806	10891	8415	23957	12477
gltF	560	711	206	581	278	929	933	610	724	325	471	603	274	593	296	654	728	445	801	406
gltI	25218	14974	20766	21107	41893	25099	13174	15309	23481	19588	22848	14892	28831	22502	36299	17493	11030	12722	25933	22631
gltJ	1262	887	1204	1047	1397	1099	877	728	963	519	1010	953	1529	1006	1148	806	601	491	974	577
gltK	864	561	372	670	644	819	572	419	717	383	650	568	512	671	568	591	340	324	731	428
gltL	2048	1476	982	1788	1861	2223	1384	1357	1702	1416	1787	1329	1386	1821	1803	1388	892	986	1731	1340
gltP	652	718	608	721	985	735	730	915	589	1029	525	664	799	690	821	480	404	626	583	1159
gltS	1371	1285	788	1036	1149	1295	1738	1650	920	1079	1210	1395	1022	1065	929	974	1079	1129	917	1082
gltX	17502	24027	5034	18256	8122	19583	21963	22379	20491	21224	15456	22224	7507	18700	7964	13801	17255	16656	22681	25370
gluQ	969	1127	744	828	580	814	1194	747	819	537	810	965	854	874	526	589	905	601	812	602
glxK	77	63	38	51	49	63	72	61	36	41	61	42	53	44	35	46	37	44	26	31
glxR	51	72	46	68	80	75	65	63	51	53	58	60	73	59	72	61	60	46	47	53
glyA	108492	118069	12399	112132	29110	101879	95092	71378	106669	41691	93713	110271	23320	116158	33166	76330	76181	57603	117254	50278
glyQ	1571	1710	775	1619	1090	1084	1227	1122	1329	1028	1327	1521	1048	1785	1197	827	1002	887	1619	1362
glyS	16060	16429	8434	17012	15081	13933	14587	12334	13963	11828	13828	15516	12489	17074	13866	9525	10587	9233	13881	12059
gmd	172	165	84	140	144	494	552	503	148	145	143	162	126	158	138	342	321	385	130	159
gmhA	5516	5520	3542	5241	5674	6183	6142	7605	5415	7080	4634	4933	4880	5295	4994	4318	4365	5719	5626	8009
gmhB	396	405	267	346	326	445	356	650	243	426	331	374	320	357	352	249	252	428	248	428
gmk	7198	7905	5450	6157	7500	8158	9324	10757	5779	7245	6199	7554	7285	6314	7126	5569	7265	8338	6293	9107
gmr	3106	2202	2880	2239	3734	2629	2281	1696	1984	1220	2815	2084	3878	2350	3537	2099	1829	1317	2052	1374
gnd	41902	42574	14506	42650	25246	47440	42247	42424	43016	33613	35583	38725	21239	43617	24633	34133	32053	32556	46942	40586
gnsA	116	91	87	126	111	166	143	180	147	251	88	103	94	126	141	133	103	120	163	340
gnsB	6837	5027	777	5009	1799	7498	7685	8187	4874	5349	6031	5116	1214	5071	1944	5713	6867	7079	5450	7884
gntK	126	140	161	114	134	133	119	167	96	127	95	156	178	106	114	79	90	113	98	105
gntP	247	300	223	252	244	206	261	284	187	194	209	315	289	228	214	145	220	194	204	210
gntR	3429	3018	2292	2721	3343	3109	3685	3044	2721	2351	2929	3018	3064	2788	2940	2146	2746	2239	2825	2610
gntT	748	808	511	565	648	702	998	769	543	425	624	754	643	626	553	498	733	564	611	548
gntU	204	324	183	202	182	216	284	285	149	210	206	289	216	230	160	135	203	205	170	216
gntX	1294	1299	802	1061	1330	1469	1640	1738	1120	1325	1076	1201	1065	1192	1312	1071	1245	1341	1284	1600
gor	3396	3990	1872	3662	2871	2585	2940	3068	3139	3354	2883	3753	2773	3602	2626	1661	1771	2200	3008	3363
gph	1906	1931	891	1876	1401	1860	1755	2158	1581	2113	1632	1741	1149	2021	1345	1213	1290	1658	1731	2395
gpmA	6701	5291	3419	5296	4649	5914	5038	5328	4267	3895	5222	4929	4783	5191	4362	3595	2404	3522	3361	3366
gpmM	14925	17644	5070	14499	8345	12507	14465	12586	14788	12034	13211	16810	7560	14655	8316	8673	10205	9360	14434	12367
gpp	5885	6607	2856	5897	3264	4252	5279	3824	5020	4101	5002	6288	4049	5560	2787	3186	4090	2979	5206	4483
gpr	670	1113	434	663	569	460	809	793	676	657	555	1064	605	698	513	356	588	550	731	813
gpsA	2668	2833	742	2393	907	2252	2733	1350	2439	970	2225	2458	986	2522	975	1649	1928	1022	2751	1246
gpt	2300	3653	284	2225	529	3789	4929	6746	2512	5610	1751	3319	443	2249	630	2327	2503	4429	2225	5120
grcA	1645	1649	807	1665	1738	1337	1587	2239	1541	2124	1449	1484	1054	1499	1358	1027	1306	1543	1648	2290
greA	3472	3412	1778	3148	2760	4249	4197	6744	3123	6170	2948	3245	2476	3181	2162	3069	3196	4696	3323	6897
greB	1225	1197	1184	1165	1842	1106	1070	1587	995	3012	1098	1092	1596	1163	1672	773	903	1190	1171	3404
groL	81086	73454	51174	65162	87475	79647	54290	45684	76455	39924	69300	67657	70286	66315	74069	57180	41559	36730	78534	46553
groS	10216	8185	4584	8323	8669	7793	6481	1991	9183	1024	8249	7595	5702	8179	7118	5832	4409	1498	8975	1116
grpE	12791	11515	6731	10859	11524	13741	11695	9045	11652	5424	10388	10925	8950	10451	9734	8327	6271	6038	8727	4136
grxA	954	937	439	941	1002	1169	885	1354	965	1432	815	836	658	895	854	861	637	997	849	1638
grxB	11494	7956	2426	9422	4573	6750	5695	5680	6814	5990	10260	7588	3819	9761	4718	5050	5143	4830	7855	7455
grxC	1019	848	412	853	675	959	945	1259	884	1153	740	823	614	891	779	763	748	947	952	1380
grxD	8050	8100	3415	7939	7648	12075	10528	17776	8011	13064	6596	7150	4887	8164	6759	7827	6742	12499	7764	13885
gshA	12734	10626	7324	10471	10089	9840	10505	8721	9000	6571	10645	10539	10204	10422	9138	6832	6923	6517	8569	6425
gshB	2647	2523	1728	2493	2518	2319	2275	3017	2010	2485	2107	2285	2412	2458	2619	1630	1529	2208	2074	2618
gsiA	7347	8648	2823	5907	3238	6321	4764	2634	5760	2190	6013	8101	4121	6027	3375	4126	3151	2188	5168	2114
gsiB	4154	4002	1976	3259	2806	3852	2504	1935	2842	1226	3405	3848	2696	3257	2660	2737	1962	1487	2972	1303
gsiC	744	699	264	558	330	558	475	352	401	223	556	695	384	514	292	331	259	218	261	209
gsiD	854	716	194	680	235	709	542	254	558	108	728	642	272	632	190	493	384	183	709	170
gsk	2705	3983	965	2822	1037	3952	5208	3453	3423	2736	2300	3635	1364	2962	1019	2710	3842	2539	3532	3080
gspA	142	150	102	134	138	133	139	113	102	85	118	157	133	115	135	96	107	74	94	114
gspB	240	167	216	208	321	192	204	184	146	164	229	189	261	232	338	117	168	151	166	161
gspC	444	251	140	202	144	509	328	173	202	69	342	255	186	221	127	404	332	135	259	79
gspD	836	698	298	506	352	960	654	407	497	306	720	637	385	475	374	675	466	304	511	314
gspE	274	234	95	200	149	393	259	192	152	123	257	255	173	191	138	244	194	124	191	146
gspF	340	299	272	243	296	382	338	254	245	185	334	277	333	297	300	270	264	184	251	234
gspG	85	52	31	55	49	114	74	46	51	23	79	54	47	42	48	74	49	37	49	27
gspH	65	69	42	31	25	78	60	28	45	21	39	57	54	50	35	70	44	25	34	25
gspI	43	25	29	38	31	41	48	35	22	24	30	25	44	36	21	28	31	20	14	26
gspJ	94	84	74	79	89	79	68	84	64	47	85	76	109	69	79	43	56	63	38	55
gspK	299	244	233	220	298	253	280	231	203	194	236	303	321	204	254	158	200	187	197	206
gspL	571	486	381	414	497	517	599	616	397	456	454	443	500	388	455	371	445	461	483	548
gspM	83	74	51	69	70	54	70	42	56	22	52	77	78	51	74	44	35	33	38	41
gspO	403	392	479	318	435	202	289	244	187	144	255	388	653	326	387	149	196	177	175	204
gss	8417	7356	4976	7610	8288	5246	5508	6336	4826	5559	7071	7357	6988	7260	7808	3439	3141	4459	3825	4860
gstA	5484	4388	5026	4814	8669	4279	3660	7252	3739	8391	4497	4360	6654	4714	8147	3095	2529	5247	3731	8442
gstB	4720	3414	3308	4010	5589	4056	3343	4787	3170	4868	4170	3053	4654	4518	5480	3129	2639	3764	3661	5880
gtrA	1253	1263	341	1135	430	1492	1980	1815	1396	1324	1006	1274	443	1071	417	1078	1385	1279	1311	1708
gtrB	2198	2430	174	2219	283	3042	3459	1696	3102	1551	1911	2173	269	2239	344	1968	2216	1263	2845	1752
gtrS	2459	3019	132	2590	298	4356	3960	1852	4254	766	2186	2418	260	1949	298	3302	2204	1224	3536	894
guaA	11108	17664	2420	10223	3456	8691	13751	10651	8871	5216	8421	15639	3584	10289	3972	5510	7555	7403	8621	5500
guaB	18303	26349	1900	16974	3523	19075	24917	41087	15425	29487	14471	22878	3010	17388	4416	13536	16814	28552	16812	32062
guaC	3639	4363	669	3363	1247	3574	3797	9194	3628	12078	2848	3827	1014	3419	1316	2373	2332	6518	3715	14644
guaD	1139	531	820	368	552	1395	611	534	300	231	948	532	1182	372	568	891	356	416	307	201
gudD	203	184	183	181	222	158	160	156	100	117	174	170	205	157	180	92	97	105	91	85
gudP	58	68	49	49	36	29	48	61	33	51	45	50	59	73	41	23	40	42	29	46
gudX	192	168	181	185	244	150	146	223	127	204	155	179	242	185	204	132	100	149	124	196
gyrA	14386	17003	4971	13703	8315	14953	17636	21090	11114	12371	12021	15193	7581	13621	7858	10428	11630	14991	11917	14543
gyrB	10803	13054	5668	9648	9212	11831	14593	16775	10082	12443	9236	11909	8396	10088	8758	7960	9253	12270	9798	13112
hcaB	326	257	247	247	254	193	225	274	168	237	258	241	302	251	248	178	162	170	213	241
hcaC	74	59	73	67	55	42	42	44	42	56	57	66	81	58	61	36	48	36	40	54
hcaD	530	496	406	436	576	350	397	405	307	347	455	458	524	422	538	255	296	308	372	445
hcaE	541	541	408	394	445	362	408	456	289	418	436	445	524	476	435	245	264	353	347	512
hcaF	134	149	131	131	128	108	104	141	78	111	123	151	184	121	122	82	78	123	117	152
hcaR	703	631	449	632	747	641	962	690	526	777	509	596	545	542	676	456	520	534	446	704
hcaT	630	693	369	515	354	636	928	670	523	421	471	638	445	474	303	438	576	471	472	389
hchA	8415	4800	7674	6484	11988	4075	4110	4524	2119	1668	7205	4739	10217	6501	10590	2885	2842	3200	2354	1766
hcp	93	93	66	77	100	75	91	64	67	81	72	88	89	71	88	40	68	62	75	65
hcr	78	72	74	88	114	49	64	66	54	66	70	88	100	67	92	38	49	62	55	86
hda	1088	1567	587	1038	938	1198	1901	1496	776	936	878	1456	718	1018	918	798	1111	1002	745	1051
hdeA	220372	162816	134215	115093	130476	39395	37731	43009	20052	12117	187418	155356	186341	117392	121189	32869	36284	39374	29745	14292
hdeB	62873	40643	39401	30335	41007	10921	10692	14411	4310	3807	52136	39824	55654	30746	41016	8401	8625	11825	6310	3705
hdeD	13735	8185	7543	7198	7597	2247	1820	2200	968	491	11188	8732	10657	6620	7255	1642	1248	1907	1156	524
hdfR	1194	1136	865	1090	1403	1199	1251	2198	1034	2352	1034	1125	1232	1116	1353	742	730	1508	893	2182
hdhA	8201	5380	3486	7654	7823	6253	5168	5830	5659	5041	7177	4974	5095	7742	6926	4582	4124	4448	6295	5770
helD	2108	2000	1769	1835	2559	1552	2095	2472	1373	1911	1762	2020	2427	1801	2461	1077	1088	1580	1179	1795
hemA	3677	4702	1979	3332	3498	4226	6424	7022	3433	6285	3141	4156	2853	3444	3125	2910	3954	5188	3466	6641
hemB	3828	4352	1602	3376	2551	4330	4720	5474	3781	5108	3136	4162	2233	3537	2469	2849	2844	3892	3464	4816
hemC	4723	4972	3010	4337	4250	4240	4820	5620	4218	7171	4073	4610	3903	4153	3843	2975	3769	4138	4385	8293
hemD	974	1032	613	881	823	871	1027	993	903	881	819	971	848	875	787	556	607	689	873	914
hemE	3251	3570	1691	3060	2265	2488	3091	2889	3075	3128	2845	2982	2437	3215	2328	1768	2132	2121	3605	4104
hemF	1507	1629	576	1494	696	1522	1921	1030	1563	1031	1337	1504	858	1514	561	1175	1386	773	1666	1187
hemG	1511	1346	1019	1345	1321	1408	1554	1602	1070	1300	1395	1297	1318	1326	1149	952	1237	1194	1256	1497
hemH	1080	1105	852	936	966	1020	1144	1170	1029	1383	916	994	1161	892	910	659	864	803	1052	1573
hemL	11525	10470	5171	10310	9447	12834	9920	11163	12301	19106	10566	9714	7749	10503	8534	9239	7582	8683	13460	20885
hemN	6266	7867	3805	6048	5028	5803	7074	6002	5302	3476	5331	7279	5195	6056	4510	4301	5664	4543	5755	4080
hemX	1227	1192	833	1044	1223	1371	1412	1550	978	927	993	1012	1175	1093	1318	905	881	1166	1147	1175
hemY	4123	3932	2739	3484	3332	4143	4818	3548	3403	1929	3466	3573	3799	3580	3108	2933	3698	2716	3806	2238
hflC	10327	10134	3628	9923	5082	8446	9662	7297	8986	5849	8922	9426	5326	9720	5018	6044	6863	5560	8948	6212
hflD	2292	3326	584	2368	920	2026	2976	2215	2141	1492	2091	3178	899	2586	971	1465	2216	1637	2430	1562
hflK	13556	14338	5336	13294	6652	10243	11846	8214	12429	5577	11622	13091	7813	13232	6553	7102	8034	6269	11974	6011
hflX	13524	12396	9337	11654	9987	11975	14268	8996	10481	4803	11575	11739	12598	11418	8841	8198	9141	6598	10218	5210
hfq	11042	9484	8654	9208	15463	13236	12054	19175	10209	17216	9453	8928	11844	9422	14937	9073	8480	14149	10319	19989
hha	2124	1455	1060	1988	1982	2667	2964	1253	2060	937	1902	1458	1525	2046	1958	1982	2748	1203	2562	1220
hicA	120	146	71	109	110	139	182	149	120	136	124	143	98	115	127	77	87	102	95	112
hicB	456	456	260	412	437	439	431	556	361	453	381	485	324	459	498	285	306	434	379	523
higA	246	197	162	257	296	247	260	428	172	535	153	180	211	225	276	220	157	313	188	563
higB	138	142	95	151	136	191	193	233	150	248	119	142	135	131	139	143	151	200	159	365
hinT	1916	1287	783	1542	1320	1805	1476	2706	1194	2225	1589	1412	1130	1496	1244	1251	982	1859	1177	2237
hipA	582	466	373	510	576	565	509	466	402	578	453	471	494	525	524	371	362	315	479	568
hipB	205	177	156	172	291	226	182	237	167	342	155	159	199	171	272	154	163	205	186	387
hisA	1064	1058	385	988	545	595	535	415	827	360	854	1006	625	1103	665	355	268	312	692	311
hisB	3509	3274	2277	3386	3064	1955	1635	2029	2269	1742	2958	3025	3272	3598	2907	1415	1251	1512	2375	2012
hisC	3616	3703	3656	3706	5119	1840	1680	2178	2464	2019	3150	3482	5102	3818	4621	1374	1146	1497	2596	2077
hisD	4693	4862	4907	4899	7685	2657	2332	3593	3483	4018	3962	4424	7014	5014	6704	1997	1698	2700	3852	4271
hisF	2110	2018	943	2080	1221	1380	1130	843	1422	549	1670	1817	1397	1933	1140	1024	709	637	1282	474
hisG	3037	2821	2048	3186	3329	2327	1940	3255	3508	2850	2625	2632	2935	3250	3457	1753	1492	2491	3771	3638
hisH	923	984	480	901	648	456	486	422	705	330	711	785	668	940	601	341	269	270	605	344
hisI	3711	3681	1544	3598	2457	3120	2573	2021	2528	1002	3126	3505	2474	3555	2407	2370	2038	1597	2698	1119
hisJ	11625	11638	17397	8595	27462	15181	10800	18669	15466	23672	10387	10750	23145	9395	25036	10845	8696	13980	17095	27686
hisL	1880	1887	881	1694	920	1813	2043	1601	1089	736	1591	2089	1167	1643	1136	1413	1613	1288	1331	1013
hisM	418	306	301	269	525	510	350	352	322	291	356	328	387	299	450	318	259	291	340	281
hisP	1667	1128	967	1003	2280	2360	1328	1820	1481	2044	1271	1137	1455	877	2060	1383	779	1353	1160	1473
hisQ	1111	927	1620	709	2287	1145	1020	1319	969	1449	894	997	2011	706	1906	672	482	844	680	962
hisS	7224	7729	2830	6629	4472	6839	8298	9916	6211	8058	5957	7635	3812	6557	4321	4602	5267	7136	5736	8358
hiuH	337	227	219	287	351	488	366	367	273	311	344	236	277	292	364	341	364	342	361	373
hldD	6834	7246	3833	6350	6401	6932	6873	9073	6898	7797	5872	6910	5303	6231	6060	4604	4718	6781	6414	8412
hldE	3103	3680	1039	2791	1506	3116	3500	4773	2715	4071	2495	3240	1415	2807	1551	2136	2155	3448	2693	4675
hlyE	188	147	97	155	107	113	111	80	81	26	163	127	122	135	102	80	95	50	86	41
hmp	540	581	341	438	495	476	548	574	366	370	399	536	509	483	515	317	324	397	371	386
hns	62458	56827	35445	45509	56534	65394	62686	84594	46653	86976	55175	52427	50344	47789	51067	48587	52743	65130	54564	109676
hofB	489	571	467	445	556	473	480	577	380	516	479	543	595	473	501	321	377	362	445	513
hofC	333	361	234	265	302	300	304	361	253	226	270	349	278	299	262	209	274	202	234	238
hofM	192	170	152	160	197	130	116	165	134	194	150	159	223	174	183	121	97	98	142	187
hofN	52	37	30	39	36	37	29	26	20	21	32	51	43	44	37	18	37	21	38	19
hofO	18	17	10	17	9	8	20	2	9	6	12	20	10	18	9	8	18	7	12	3
hofP	7	3	5	5	4	4	6	3	6	2	8	4	3	5	4	1	3	3	3	1
hofQ	84	76	54	65	74	67	70	65	52	57	73	74	81	65	77	46	54	46	37	61
hokA	25	44	28	28	24	35	104	39	27	20	27	52	35	26	15	20	82	35	31	22
hokB	108	84	74	90	87	149	143	117	72	60	101	87	105	80	84	91	118	97	87	77
hokC	0	0	0	0	0	0	0	0	0	0	0	0	0	0	0	0	0	0	0	0
hokD	1380	1364	1038	1360	1940	1374	1649	1755	964	943	1191	1237	1358	1387	1716	1068	1272	1262	990	1222
hokE	38	30	36	36	42	23	32	27	20	16	16	28	44	30	33	20	21	17	21	21
holA	2368	2170	880	1764	1200	1855	2032	1249	1359	628	1933	1995	1165	1913	1163	1340	1690	1000	1613	770
holB	1290	1381	661	1243	908	889	1426	990	905	640	1129	1324	856	1250	816	611	967	786	911	713
holC	1452	1559	921	1380	1244	1152	1525	1168	1530	1235	1348	1495	1346	1372	1181	829	1166	936	1661	1392
holD	1517	2114	472	1453	674	1662	2274	2420	1423	2471	1306	2007	633	1465	689	1212	1782	1848	1634	3349
holE	2006	1494	783	1509	1447	2313	1998	1931	1956	1513	1658	1509	1010	1632	1436	1731	1591	1551	2137	1910
hpf	2794	2098	1566	2387	2092	2389	1931	1539	1614	1004	2472	2101	2157	2388	2166	1682	1370	1292	1691	1280
hpt	4077	4944	1493	4165	2166	5269	6545	6811	5575	7099	3441	4712	2018	3923	1900	3530	3387	4491	4406	5675
hrpA	4944	5186	2696	4799	3836	4562	5507	4086	4492	2220	4411	4854	3788	4866	3591	3131	3901	3166	4839	2547
hrpB	2428	2940	1252	2033	1787	2185	3006	3396	1735	3315	1905	2617	1709	2143	1624	1376	1780	2207	1776	3429
hscA	7790	7896	2208	7301	4060	7218	8703	4931	6538	5061	6528	6611	3234	7650	3802	5025	5247	3722	6888	5782
hscB	1330	1402	409	1414	725	1196	1559	1066	906	1061	1045	1260	550	1405	715	822	1045	839	1045	1226
hscC	300	339	324	348	366	307	322	283	210	279	257	298	411	352	391	217	254	255	264	370
hsdM	1933	2275	576	1758	820	2479	2855	4031	1842	2864	1705	2040	836	1826	812	1703	1710	2788	1784	3196
hsdR	4304	4644	2584	4262	4136	3820	4830	3202	4861	3939	3739	4261	3688	4592	3738	2783	3628	2555	5396	4768
hsdS	1011	1179	150	957	183	997	1508	480	1094	233	826	1107	182	961	199	766	1149	382	1154	265
hslJ	1783	1859	1137	1464	1545	1917	2990	2693	1253	1701	1509	1680	1576	1686	1341	1416	2229	2111	1318	1751
hslO	1183	1475	953	1066	1384	871	954	921	818	699	1049	1283	1370	1080	1178	575	563	674	916	860
hslR	753	870	778	690	1069	633	514	575	557	550	638	828	943	641	913	447	407	422	569	689
hslU	7068	7192	7951	6699	12443	5396	4471	4927	6260	6022	6051	6720	10437	6530	10266	3875	3688	4017	6465	6765
hslV	1418	1469	1948	1204	2554	1110	927	647	1310	565	1149	1255	2440	1247	2113	782	575	548	1408	660
hspQ	3996	4045	6874	3327	9572	3345	3320	3300	2549	3358	3489	3904	9020	3490	8408	2522	2866	2510	2890	4016
hsrA	825	859	563	680	702	816	927	699	662	570	687	850	762	717	594	600	708	568	770	624
htpG	14434	13541	14113	12599	22466	14532	9380	6725	15314	6436	12599	12418	18858	13037	18963	10723	7300	5361	16285	7578
htpX	10908	10052	7430	9009	12067	16488	14303	19737	12185	27030	9063	9648	9881	8467	9864	11273	8624	12699	10298	23618
htrE	367	297	370	303	468	452	509	481	317	297	343	318	533	326	412	344	439	402	358	302
hupA	31192	25680	11340	25182	18854	39938	35728	46666	34171	56405	27500	25291	16571	26043	19708	29594	30788	36612	38567	73426
hupB	14459	13560	6065	12837	9005	16043	18238	17457	15470	18595	11564	12772	8175	12101	8468	10877	10487	11655	13720	19370
hyaA	234	220	229	172	296	74	84	88	60	72	190	200	297	168	243	72	66	79	89	75
hyaB	181	176	128	144	165	90	78	98	68	52	166	140	182	151	127	64	73	63	77	83
hyaC	47	39	33	49	33	31	31	36	9	31	48	34	53	44	51	19	27	16	25	30
hyaD	109	98	72	83	79	69	53	81	27	56	82	91	69	61	74	43	44	39	30	34
hyaE	41	34	20	33	41	25	30	24	17	19	43	22	39	34	29	13	17	23	13	25
hyaF	190	179	105	149	106	88	111	88	71	45	161	163	120	111	107	58	69	59	61	51
hybA	91	93	62	91	87	67	84	93	41	63	75	91	92	89	80	46	53	74	48	78
hybB	67	48	40	48	65	34	49	82	39	41	52	51	56	53	53	35	41	35	38	38
hybC	537	515	414	518	546	482	512	651	350	375	411	474	565	443	511	351	359	453	351	435
hybD	370	347	258	309	431	309	385	427	282	279	277	306	358	321	359	240	202	253	217	233
hybE	261	235	200	239	242	257	274	297	198	175	217	246	265	238	225	173	205	183	164	175
hybF	85	90	78	97	69	88	87	93	56	61	76	86	92	88	93	53	79	97	69	85
hybG	366	347	277	363	309	280	341	270	225	173	320	327	344	314	266	202	267	220	264	239
hybO	308	400	344	352	550	264	384	522	267	605	305	381	449	372	472	203	274	417	310	817
hycA	26	31	40	26	49	63	43	229	28	155	23	18	54	31	52	43	30	160	26	235
hycB	19	38	22	13	24	33	22	68	26	80	12	14	27	16	25	16	13	50	24	99
hycC	112	103	91	71	90	67	101	94	71	71	71	102	118	96	114	59	77	69	66	89
hycD	40	36	25	20	37	34	20	38	16	35	35	26	29	32	30	15	16	30	33	33
hycE	209	173	171	140	190	162	160	151	118	124	166	147	225	168	171	102	120	125	100	141
hycF	42	40	34	42	58	39	42	51	21	28	31	24	61	30	25	24	25	33	27	46
hycG	174	160	134	149	202	132	129	175	109	230	141	137	167	166	174	92	84	117	117	198
hycH	123	109	139	151	177	117	106	191	119	264	140	129	165	142	169	75	80	113	93	220
hycI	640	637	499	551	659	661	680	1101	491	1270	586	622	627	536	568	450	485	769	498	1293
hydN	163	141	149	100	162	141	207	421	128	373	144	127	178	129	170	123	133	297	137	330
hyfA	18	34	31	15	37	16	24	22	14	22	19	31	50	27	32	9	20	15	14	36
hyfB	306	267	225	192	258	229	273	265	186	165	206	265	261	225	206	156	172	186	187	176
hyfC	33	31	34	25	28	21	32	22	14	8	30	32	58	31	30	18	21	13	23	27
hyfD	69	97	80	82	102	69	110	104	48	58	63	113	113	68	103	58	67	64	53	90
hyfE	63	58	43	50	68	38	54	72	43	45	41	39	66	45	70	36	36	50	31	61
hyfF	303	291	277	247	316	199	259	272	182	207	227	299	360	213	310	163	193	221	201	220
hyfG	343	348	327	289	425	251	302	303	223	239	270	309	453	297	322	183	233	222	231	200
hyfH	108	78	71	81	85	57	61	64	38	63	76	73	87	102	75	37	52	42	53	50
hyfI	183	173	156	165	198	109	136	133	98	85	190	165	184	141	164	83	117	80	117	94
hyfJ	16	14	23	19	12	10	14	12	15	6	18	23	16	25	20	7	13	10	16	11
hyfR	295	305	235	266	302	252	259	277	207	205	273	290	313	294	253	170	214	198	211	209
hyi	23	17	22	21	26	21	33	19	17	10	14	12	41	12	28	16	17	15	14	13
hypA	57	41	106	22	192	107	62	602	100	579	54	33	149	25	182	78	30	388	67	495
hypB	420	346	421	298	629	326	324	1136	368	1227	373	349	610	309	573	227	235	786	399	1094
hypC	26	16	37	29	38	30	25	67	34	58	23	33	55	13	35	26	24	42	26	60
hypD	871	716	673	637	871	768	845	966	642	697	695	626	843	660	696	549	600	654	720	810
hypE	1137	923	746	769	912	915	945	907	660	578	904	800	1042	788	801	575	637	603	737	608
hypF	864	1040	781	706	846	625	719	630	600	564	793	922	1046	781	742	439	527	493	633	620
hypT	871	973	664	899	886	840	949	1016	816	1124	791	916	746	891	815	595	725	705	865	1291
hyuA	202	211	158	185	203	166	177	180	144	111	169	209	177	191	190	121	112	103	155	141
iaaA	7857	9892	3057	6587	3785	7467	5216	3084	6962	4263	6456	8714	4432	6493	4048	5076	3254	2528	6189	3752
iadA	1725	1815	664	1754	1019	2284	2235	2625	2489	3134	1448	1682	921	1835	935	1445	1608	1815	2409	3002
iap	1306	1923	531	1402	869	1351	2157	1484	1315	1726	1064	1848	770	1541	833	969	1506	1253	1325	1913
ibaG	971	901	183	825	309	1147	1027	1701	782	1224	755	963	258	827	358	786	671	1182	799	1382
ibpA	2958	2598	4801	2135	8560	2954	2100	1907	2040	2205	2350	2464	6152	2030	7259	2016	1504	1308	1957	2099
ibpB	2182	2043	2306	1540	3128	3523	2749	2660	607	613	1808	1907	2902	1586	2621	2583	2267	2030	751	679
ibsA	0	0	0	0	0	0	0	0	0	0	0	0	0	0	0	0	0	0	0	0
ibsB	0	0	0	0	0	0	0	0	0	0	0	0	0	0	0	0	0	0	0	0
ibsC	0	0	0	0	0	0	0	0	0	0	0	0	0	0	0	0	0	0	0	0
ibsD	0	0	0	0	0	0	0	0	0	0	0	0	0	0	0	0	0	0	0	0
ibsE	0	0	0	0	0	0	0	0	0	0	0	0	0	0	0	0	0	0	0	0
icd	32908	31178	15557	33104	23373	44590	36195	35519	28153	24054	26402	27164	22167	34446	24550	32320	24458	26498	33449	31195
iceT	373	348	197	272	254	275	291	208	212	164	298	314	292	305	253	184	227	147	233	141
iclR	2323	2687	1194	2127	1428	2437	3340	2689	2150	2176	2067	2481	1605	2185	1396	1706	2200	2083	2333	2448
idi	1146	981	979	878	1296	893	896	709	595	661	970	884	1186	949	1242	642	744	570	674	809
idnD	64	107	46	68	73	57	93	87	71	50	49	83	75	71	63	63	81	56	58	47
idnK	55	85	65	62	64	66	84	83	49	62	55	65	74	62	54	46	68	55	63	92
idnO	139	161	126	163	196	128	168	121	123	100	109	150	179	144	166	81	123	100	123	122
idnR	946	791	524	900	930	928	889	785	749	676	826	705	691	930	867	694	736	638	804	801
idnT	609	553	532	540	651	534	546	486	479	507	525	520	659	536	622	431	404	399	495	546
ihfA	12025	9573	10978	8931	15012	9668	12209	12858	7158	11624	9817	9849	14612	8337	13325	6329	7045	8463	5631	8733
ihfB	17485	11612	13934	14851	22843	13094	10685	10749	9401	6849	15376	11079	18943	15282	21477	9894	8432	8345	10588	8312
ileS	20058	19492	10505	18798	15901	19135	19892	26853	17030	23047	16791	18469	14825	18629	15024	12677	13468	19092	16924	23406
ilvA	3105	2666	1614	2699	2071	3185	2478	2378	2042	1259	2365	2196	2128	2787	1882	2186	1739	1697	2435	1609
ilvB	9645	11574	5970	7143	6016	7020	6565	4091	9368	3717	8120	10409	8179	7639	6492	4968	4718	3250	10076	4161
ilvC	110196	104753	12382	109436	22078	138135	69266	41514	116190	34922	93135	97550	23650	110697	31269	90959	41832	30096	102102	31738
ilvD	3019	2677	1432	2613	1918	2834	2149	2986	1845	1953	2404	2138	1837	2730	1883	2165	1538	2375	2433	2835
ilvE	2623	2073	1306	2342	2046	2450	1780	2368	1955	2378	1992	1858	1680	2327	2079	1715	1002	1629	1854	2380
ilvH	1055	698	524	893	696	819	939	700	638	474	796	695	739	814	824	529	387	455	497	372
ilvI	5276	3874	2655	4497	4204	4899	4457	5983	3411	3645	4015	3545	3795	4370	4086	3136	2566	3947	3171	3238
ilvL	41013	26318	23752	39991	42112	33196	39406	40495	30427	20526	33279	30394	28686	38239	44944	26985	31942	30889	35242	30215
ilvM	298	414	304	230	237	349	238	308	339	201	236	346	471	232	231	226	166	307	379	236
ilvN	955	944	870	706	970	723	581	444	987	406	778	916	1108	703	1013	534	479	348	1012	528
ilvX	1261	1511	533	1057	685	1747	1088	509	1067	193	932	1039	708	1238	841	1474	822	397	1529	315
ilvY	370	453	378	361	403	354	408	506	275	569	385	388	428	323	381	276	301	426	335	760
inaA	972	957	408	745	479	779	1088	1001	734	927	702	893	556	747	448	573	573	744	558	751
infA	16521	22621	2571	15098	3344	19974	33282	23924	19286	19998	13594	21131	3368	15728	3384	14438	27073	17598	20796	25370
infB	15028	18593	7550	14270	10610	15778	21087	24340	11072	10526	12430	16797	10693	14178	9938	10881	13649	17424	11658	10594
infC	73600	87819	30603	66822	42847	86696	106111	103450	68831	78775	62033	82133	41285	62629	36259	64583	78861	73177	71337	94218
insA	965	1147	724	854	873	902	1227	1003	819	903	839	1065	1035	860	829	634	983	810	868	1041
insB1	8779	9175	3218	8169	6870	7760	11135	9993	9945	10375	7745	8623	4483	8551	6069	5348	9302	7737	10758	12344
insC1	90	151	122	135	184	227	258	203	202	239	123	138	167	124	163	140	166	131	206	275
insD1	526	490	430	473	711	411	473	397	408	338	438	483	627	463	744	310	409	294	451	435
insE1	167	181	167	128	217	164	179	182	121	144	142	157	269	130	206	95	139	152	135	169
insF1	803	1097	374	692	632	807	1112	997	706	1039	628	935	512	694	544	555	887	740	794	1193
insG	1025	1143	570	895	700	908	1017	909	917	793	887	1017	878	900	625	628	747	649	864	777
insH1	5880	5928	7875	4263	14905	7169	4868	12591	7004	13803	5370	5473	11166	4486	13564	4988	3747	10133	7564	16854
insI1	1264	1263	820	1125	1403	1265	1423	1156	1130	1396	1116	1088	1245	1165	1230	828	1068	843	1068	1502
insJ	130	150	61	127	94	167	159	159	86	96	93	118	75	132	73	113	146	105	98	106
insK	125	104	77	120	125	170	155	153	101	83	83	109	77	125	109	100	119	98	84	103
insL1	717	989	245	443	316	463	660	439	453	286	533	929	377	447	293	351	514	343	465	276
insQ	2401	2558	1400	2277	1938	2066	2473	2112	2008	2103	2039	2335	2054	2157	1721	1550	1810	1680	2123	2675
intA	2728	2331	2694	2724	4389	2182	2103	1625	2229	2021	2456	2110	3698	2832	3933	1670	1751	1314	2435	2424
intD	1908	1940	1550	1865	2343	2023	2368	2042	1547	1583	1597	1800	2121	1970	2317	1325	1566	1478	1499	1481
intE	620	605	444	565	663	530	608	590	232	292	557	581	498	600	558	390	434	462	267	425
intF	3207	2945	2090	3003	3332	3715	3817	3514	3619	3849	2785	2817	2814	3222	2881	2854	3117	2612	4027	4780
intR	428	552	422	366	340	504	726	753	372	380	382	573	613	425	344	358	456	519	359	426
intS	1067	1078	409	1027	591	1420	1438	1275	1135	972	944	1040	531	946	564	955	1030	925	1083	939
intZ	1622	1401	511	1487	671	1352	1522	1108	1262	553	1347	1336	791	1375	780	1014	1286	865	1303	757
iraD	226	364	221	295	398	205	196	163	248	250	187	298	280	308	350	165	156	158	283	294
iraM	75	34	17	52	32	193	55	25	91	26	95	33	21	59	32	140	54	18	63	29
iraP	1852	1183	1771	1315	3327	2513	1414	3689	1154	2945	1521	1140	2355	1417	3181	1642	1096	2780	1219	3594
iroK	0	0	0	0	0	0	0	0	0	0	0	0	0	0	0	0	0	0	0	0
iscA	1482	1396	453	1449	903	1153	1597	897	1294	1257	1095	1271	726	1399	1045	691	594	555	906	879
iscR	12145	11122	5234	12624	11317	10402	10162	9162	11258	10808	10377	10244	7145	12340	10080	7723	7755	7039	11653	12236
iscS	18050	16643	6109	18736	12756	15382	16828	11412	14130	10631	14628	15274	8914	18884	12268	10287	10559	8577	13642	10623
iscU	2541	2215	882	2413	1695	2294	2535	1456	1938	1330	1944	1976	1282	2450	1776	1541	1445	1028	1701	1179
iscX	1114	1087	356	1098	491	1089	1034	671	936	1090	958	1023	456	1111	520	748	721	493	1033	1216
ispA	1881	2276	581	1899	742	1481	2199	1535	1617	1069	1650	2027	724	1979	726	1087	1506	1136	1680	1152
ispB	9343	10881	4356	9109	6828	8675	9036	12563	9775	18756	8057	10596	6133	9486	6338	6483	7489	9406	10453	22029
ispD	1580	1882	525	1490	712	1455	2210	2107	1503	2576	1288	1583	619	1450	635	968	1361	1402	1433	2532
ispE	9643	13994	2397	8890	3235	10367	13983	12610	8829	11245	8193	13116	3441	8850	3203	7789	11146	9012	9696	12556
ispF	659	750	182	574	308	647	788	719	692	669	546	708	275	600	309	413	396	480	568	631
ispG	7536	7683	3228	7170	4428	5848	6623	3731	5847	2682	6550	6884	4494	7310	3970	4211	5216	2992	6631	3411
ispH	2437	2604	1112	2231	1309	2257	2603	2130	1867	1761	1953	2298	1541	2086	1230	1363	1412	1498	1591	1404
ispU	3422	3799	790	2605	1173	4405	5591	7613	3158	4523	2935	3535	1116	2641	1109	2943	3478	5641	2995	4796
istR	39	50	49	38	67	55	75	59	32	29	41	57	66	50	38	39	50	34	48	39
ivbL	5952	4782	2435	4619	3636	5647	7894	3200	3242	1161	4698	5527	2919	4332	4008	3872	6038	2330	3875	1661
ivy	11495	8050	6599	6991	9296	6374	8639	10010	4951	7313	9295	7374	9222	7078	9031	4727	5807	7203	4997	7449
katE	11016	7911	3891	8245	3547	4887	5554	3689	3561	1327	8962	7188	5692	8755	4252	3481	3781	3000	4067	1505
katG	18314	15694	11556	14284	16721	9081	9628	8458	10256	8685	15173	14315	16177	14326	14874	6294	6006	6289	9321	8015
kbaY	60	45	62	52	77	60	74	61	57	48	37	44	69	65	69	39	61	68	59	66
kbaZ	187	190	145	173	214	169	151	161	128	150	166	173	244	159	181	100	113	116	124	144
kbl	596	512	424	468	549	433	512	518	343	339	496	461	540	440	540	261	265	339	271	340
kch	4355	3360	834	2969	1130	2027	2115	1189	1307	754	3923	3087	1224	3085	1212	1550	1877	1079	1691	936
kdgK	1550	1514	848	1466	1708	1719	1681	3402	1604	4661	1283	1381	1204	1554	1531	1226	1129	2555	1710	5494
kdgR	1900	1855	864	1465	1213	1975	1740	1806	1160	1113	1567	1798	1177	1425	1289	1196	1037	1273	952	1073
kdgT	224	193	157	173	221	180	179	170	134	104	158	182	246	168	196	108	120	111	126	118
kdpA	77	98	60	79	103	54	76	61	40	51	83	87	78	77	94	45	46	57	44	64
kdpB	352	360	276	341	386	252	300	333	209	231	331	352	348	372	334	190	238	240	228	278
kdpC	383	372	133	286	196	309	386	386	201	283	328	334	205	291	220	219	298	306	249	346
kdpD	3433	3461	2740	2772	3510	2220	2829	3141	2065	2910	2805	3129	3488	2866	3238	1583	1942	2215	2225	3134
kdpE	467	505	409	391	383	282	386	267	312	229	416	496	547	463	377	226	291	203	382	217
kdpF	2	2	2	2	2	5	2	1	5	0	4	0	3	5	6	2	0	0	1	0
kdsA	8658	10106	4106	10110	8275	9671	11290	13560	11500	13502	7365	9485	5647	10008	7266	6978	9202	10372	12615	16516
kdsB	2220	2747	1122	2133	1561	2251	2722	3994	2006	3087	1864	2351	1555	2309	1407	1621	2053	2850	2357	4437
kdsC	2750	2766	1732	2377	2097	2585	2835	2642	2213	2293	2402	2559	2357	2423	1882	1825	2079	1972	2487	2471
kdsD	2186	2375	1119	1971	1440	1788	2254	2046	1748	1486	1783	2187	1495	1887	1342	1177	1633	1529	1796	1644
kduD	329	262	325	206	296	279	227	194	155	165	277	234	406	200	228	171	137	166	164	180
kduI	279	318	388	258	414	230	273	249	211	202	239	280	480	248	426	175	244	179	215	262
kefB	1015	783	785	801	1097	849	889	784	660	849	795	798	1078	829	1106	609	444	546	579	641
kefC	1238	1130	607	977	913	887	1103	1069	819	905	918	1001	897	987	863	594	650	698	720	837
kefF	445	356	193	298	336	354	346	513	300	558	348	320	279	351	362	249	249	406	307	650
kefG	749	588	553	634	899	760	689	881	605	953	650	585	786	703	986	623	513	672	659	1267
kgtP	36544	33504	21996	33094	31772	37179	40165	40935	31702	42733	30813	31865	30366	33138	28678	26616	30170	31232	32972	48476
kilR	4	13	3	5	4	9	8	11	1	2	6	5	10	6	5	10	7	8	4	4
kptA	409	386	399	375	574	310	244	431	221	357	344	377	491	338	584	216	188	282	180	390
kup	1374	1284	627	1139	854	1243	1560	1292	902	692	1185	1225	862	1226	769	948	1111	956	1142	795
lacA	73	62	44	77	61	62	80	65	64	41	64	66	55	58	53	47	61	57	63	44
lacI	979	945	534	782	782	756	844	973	657	952	789	971	713	809	642	472	528	652	581	776
lacY	125	147	159	124	165	187	194	205	126	122	133	132	163	149	164	131	159	160	130	162
lacZ	294	316	285	272	311	213	226	231	168	188	218	260	349	239	278	144	212	186	202	175
lamB	286	280	246	263	317	220	319	252	200	205	230	229	355	229	296	166	224	205	216	223
ldcA	1944	1642	1571	1762	2506	1764	1980	3108	1561	3196	1708	1526	2011	1834	2340	1217	1259	2161	1495	3667
ldcC	1464	1094	1611	1128	2091	975	1057	992	680	719	1140	1015	2197	1125	1917	730	743	763	844	845
ldhA	1462	1334	942	1301	1413	1270	1015	1500	807	1028	1263	1299	1233	1318	1145	885	716	1151	915	1137
ldrA	422	523	246	485	339	547	710	746	567	568	395	506	336	545	286	373	570	541	652	656
ldrB	155	138	123	92	108	113	133	131	55	79	117	137	176	106	113	94	99	102	61	102
ldrC	45	52	46	31	33	48	46	61	22	37	41	50	45	41	33	27	35	27	35	42
ldrD	871	658	472	511	565	1024	854	872	475	375	792	709	637	541	547	725	685	751	586	505
ldtA	3237	2277	4255	2411	6360	2479	2528	2368	1858	2038	2809	2215	5641	2507	5560	1770	1866	1989	1967	2308
ldtB	13525	15614	4742	13079	8736	14270	16658	21212	11383	18800	11993	14654	6567	13580	7735	10384	13256	15903	12778	23064
ldtC	494	508	232	450	385	935	610	1108	639	1313	380	434	333	474	391	592	467	782	691	1527
ldtD	4533	3594	8344	3847	11534	3035	2937	2766	2586	2681	3846	3407	11030	3928	10644	2121	2085	2150	2783	2733
ldtE	3104	2475	6075	2500	8589	1654	1639	2340	1499	1877	2622	2257	8539	2836	8283	1181	1186	1888	1639	2282
lepA	11903	14448	3656	10426	5795	12011	14451	17282	10951	13196	10247	13520	5483	10500	5675	8286	9394	12463	10640	13664
lepB	4207	4661	1309	3342	1865	3732	4790	4608	2986	2990	3437	4462	1953	3303	1781	2495	3121	3081	2790	2752
leuA	28655	19976	15210	25931	16222	16537	16710	8326	14309	2881	24662	19098	20692	27213	15395	11147	10506	6522	13955	3068
leuB	26254	20702	11940	26580	13726	10791	11534	8845	13825	6100	22605	19615	17329	26422	12466	8027	8100	6683	13900	6048
leuC	26111	20929	13691	26967	21585	9949	10271	9469	14268	8337	21820	19718	20428	28078	21163	7209	7592	7536	14764	8721
leuD	12903	9726	7997	13172	13863	7114	5758	6624	7074	5889	11138	9124	11433	13388	13081	5203	4695	5278	7853	7063
leuE	388	451	172	365	257	419	807	605	367	643	307	376	157	337	207	311	486	401	333	518
leuL	13806	7754	4326	9364	7274	12172	11863	11529	7187	6764	10905	7516	5308	7250	4616	10034	4812	7061	5835	8031
leuO	324	254	202	266	284	469	355	309	208	177	274	244	317	272	265	327	315	243	213	215
leuS	17598	19635	9662	16648	14918	13568	16555	16569	13008	10605	14707	18782	13587	17076	13900	9075	10802	12088	12373	11183
lexA	4077	4424	3178	3399	4894	4297	4454	7901	3851	12122	3356	3877	4378	3494	4322	3083	2730	5474	3495	12191
lgoD	191	179	118	129	125	125	157	119	110	76	146	157	124	152	125	92	119	86	93	78
lgoR	106	152	86	99	84	103	195	82	123	90	83	136	99	105	77	90	138	84	136	104
lgoT	469	550	422	414	454	340	607	516	390	356	401	547	560	387	406	287	411	337	387	462
lgt	1572	1397	598	1272	873	1545	1488	2151	1173	1797	1287	1348	836	1287	874	1041	1114	1627	1271	1929
lhgO	2801	2788	11856	2321	6867	1410	688	701	1754	606	2543	2608	15643	2392	6000	1014	637	640	2044	774
lhr	2605	2828	1418	2179	1855	1474	1803	1153	1371	725	2137	2477	2021	2205	1819	1078	1236	817	1442	841
ligA	2852	2759	1364	2252	1904	2292	3303	2799	1653	1220	2198	2696	1798	2318	1719	1438	1999	2025	1488	1229
ligB	272	271	197	242	242	222	293	237	216	222	224	277	262	235	261	132	180	185	210	207
ligT	726	751	322	707	476	733	876	701	606	465	646	698	430	670	429	580	679	520	701	579
lipA	6789	8307	2386	6581	4709	6160	8282	11590	5573	10957	5708	7946	3477	6606	4668	3914	4812	8143	4993	10970
lipB	344	376	109	325	114	348	428	279	289	159	271	361	159	327	131	277	314	204	298	241
lit	766	702	176	653	367	777	760	318	708	139	696	652	253	638	313	577	645	306	811	150
livF	1264	1171	667	1199	757	1386	1366	1085	1453	945	983	1063	895	1191	791	986	764	759	1275	1152
livG	1372	1303	818	1415	1215	1672	1526	1459	1416	1215	1235	1185	1204	1455	1226	1142	972	1082	1400	1331
livH	687	658	607	688	541	610	646	604	686	348	488	580	817	693	584	437	397	448	792	465
livJ	6625	4690	4739	6440	5854	7660	5330	6899	5219	5465	5213	4256	6383	6558	5919	5101	3361	4947	5288	5488
livK	6014	5772	4812	6562	8229	8449	6927	10690	9209	12000	5095	5228	6703	6884	8199	5710	4522	7828	8883	12515
livM	2024	1689	1141	1956	1257	2170	2128	1469	1889	731	1607	1595	1512	1953	1161	1398	1200	1043	1549	603
lldD	1255	1337	596	1408	987	1028	1171	650	1219	642	1091	1240	815	1351	930	738	770	497	1176	681
lldP	1015	1125	619	1080	840	761	1034	721	875	815	867	1121	768	1106	808	557	757	528	916	851
lldR	402	452	225	390	345	330	377	186	326	156	326	351	384	399	307	215	282	171	345	164
lnt	2908	3313	1013	2672	1171	2515	2807	2206	2186	1630	2601	3126	1442	2734	1129	1717	1935	1698	2239	1548
loiP	2221	2084	1697	1919	2834	2518	3094	3962	1693	2814	1767	1953	2242	1876	2501	1646	1818	2609	1569	2698
lolA	1015	1034	695	919	1026	1128	992	1220	833	751	874	893	949	1004	1134	800	832	983	973	1100
lolB	1925	1715	780	1764	1332	1536	1726	1498	1499	1925	1573	1628	1026	1803	1264	1003	1287	1213	1789	2265
lolC	2678	2886	730	2418	1007	2640	4115	2907	2931	3038	2200	2565	1085	2578	987	1867	2971	2273	2908	3224
lolD	923	838	220	959	430	911	1108	763	789	589	778	757	328	953	417	662	701	558	769	635
lolE	2059	1772	968	1818	1378	1855	2187	1633	1358	926	1575	1749	1396	1758	1346	1080	1254	1071	1167	781
lon	18218	16980	15058	15787	24493	16137	15296	18476	15463	18026	15004	15168	20281	15876	21177	10924	9808	13187	14815	18187
lpd	26747	34853	11512	32284	19827	34605	44958	48238	42364	61715	22433	31039	16634	32282	19327	23756	28246	33897	38439	54695
lplA	983	946	653	916	890	874	1000	910	761	913	781	826	941	983	848	663	729	645	931	1031
lplT	724	602	476	614	598	451	628	492	426	287	607	574	668	600	563	327	371	321	383	270
lpoA	5554	5694	3892	5410	6204	4810	5524	5588	5112	5505	4726	5484	5441	5611	5540	3466	4264	4373	5486	6224
lpoB	3341	2462	1698	2665	2542	2144	2132	2638	1691	1984	2875	2436	2342	2535	2416	1473	1460	1985	1705	2109
lpp	383119	325397	248967	315943	428925	490137	472599	456318	347579	358380	329182	327108	344763	277095	312318	364661	325015	309460	360178	403055
lptA	2168	2050	1383	2005	2149	2046	2263	2574	1891	1898	1806	2108	1876	2116	2092	1538	1814	1993	2056	2317
lptB	2019	2331	1233	1843	1602	1442	1866	1609	1736	2144	1804	2038	1640	2115	1596	1027	1091	1210	1738	2244
lptC	2033	2043	1307	1792	1609	1825	2229	2140	1681	1540	1819	1940	1794	1918	1709	1467	1819	1735	1992	1919
lptD	20641	18478	12268	18116	18892	17821	19735	13621	17111	11228	17699	17820	16949	18475	18174	12535	14018	10457	17688	12616
lptE	2592	2667	1444	2329	1803	2299	2488	2974	1563	2580	2163	2557	1796	2359	1948	1719	1919	2281	1912	3439
lptF	1927	1690	1389	1563	2376	2041	2289	3104	1556	2489	1661	1678	1866	1580	2154	1558	1602	2284	1759	2902
lptG	2487	2578	1562	2159	1698	2170	3025	2546	1749	1495	1954	2346	2155	2034	1630	1563	2068	1750	1751	1735
lpxA	7094	8342	3399	7662	5404	7581	10183	11479	8240	12803	6017	7723	4762	7646	4305	5391	7061	8213	8246	14970
lpxB	3221	3662	1428	3131	1603	2911	4521	3007	3391	2146	2717	3428	1766	2989	1390	1961	2844	2121	3131	2228
lpxC	40755	46345	27936	36716	42847	43116	50684	68774	31757	68088	34662	42997	37687	36569	37296	30164	36722	49725	32846	75676
lpxD	20623	21999	7825	19341	11902	17288	22055	14969	17311	11272	17968	19852	10995	19518	10563	12508	16288	11199	18259	12328
lpxH	1935	2430	379	1750	441	1762	2724	1212	1912	604	1665	2249	570	1778	436	1173	1838	916	1811	586
lpxK	1213	1655	563	1104	576	818	1397	840	1094	544	973	1441	830	1060	542	609	905	598	1159	617
lpxL	1479	1808	1069	1493	1282	1833	1858	2731	1977	3860	1281	1767	1481	1473	1224	1222	1375	1947	1914	3964
lpxM	4559	4260	2143	4051	3186	3771	3937	4957	3472	6302	3782	3920	2915	4124	2979	2683	2717	3526	3462	6694
lpxP	2416	2882	1563	1929	1724	2202	5213	2696	2655	1193	2057	2746	2045	1873	1477	1650	4069	2282	2588	1443
lpxT	1012	879	151	894	238	1612	1436	848	1391	542	930	831	257	929	212	1206	1106	653	1605	725
lrhA	3552	2915	2051	2907	3423	2927	3458	3163	2187	2782	2764	3177	2655	2742	3539	1853	2126	2245	1962	2973
lrp	20442	15351	7150	15350	12574	24922	16355	18358	17088	20857	17672	13989	10375	15770	11738	17979	12650	14301	18199	24409
lspA	3074	3088	1805	2891	2067	2823	3473	2963	2312	1486	2504	2786	2273	2792	1771	2055	2310	2149	2447	1738
lsrA	195	164	146	131	199	163	171	156	87	143	152	151	188	137	175	90	126	130	123	155
lsrB	172	142	104	146	143	109	112	89	95	72	153	148	158	147	133	78	81	85	110	80
lsrC	69	68	56	74	57	55	59	43	38	45	60	104	74	54	62	22	39	34	42	29
lsrD	92	86	80	92	76	66	67	64	62	57	74	80	84	83	87	45	47	67	52	72
lsrF	50	53	27	42	48	41	53	39	34	36	55	36	38	41	39	21	23	38	35	28
lsrG	73	51	44	48	92	33	41	32	40	32	47	50	68	60	77	32	36	43	49	31
lsrK	522	499	410	443	511	415	471	419	280	398	409	499	520	439	440	275	323	370	297	464
lsrR	228	197	146	165	200	176	192	171	118	119	160	175	191	159	167	139	113	142	115	125
ltaE	4463	3588	2303	3854	3105	3620	3399	5177	3288	5431	3899	3448	3124	3911	2863	2556	2616	3789	3782	6712
luxS	26924	18255	9697	20722	19471	17975	15028	16418	14742	11912	23863	17878	14010	20681	17363	13736	12684	13150	16195	15065
lysA	4030	3438	883	3331	1120	4124	3526	1120	3427	3119	3267	3068	1694	3424	1453	2858	2072	1198	3363	3407
lysC	39494	19339	6959	24992	11061	52285	12817	12508	28606	8893	34933	18439	10782	25615	11458	37269	10511	11659	31369	9631
lysP	4956	5514	1201	4706	1625	7328	5112	4765	4988	1787	4167	5141	1741	4673	1495	5384	3678	3365	5257	2125
lysR	597	532	392	482	556	519	547	527	499	574	440	537	467	480	406	378	394	418	515	668
lysS	13694	16476	3862	14448	5506	10798	13210	8598	12437	3950	11479	15883	5812	14430	5643	7528	9067	6468	12092	4323
lysU	2956	2632	1304	2672	1884	2278	2253	1593	2476	1353	2566	2457	1876	2945	1884	1709	1662	1300	2423	1525
lyxK	109	103	75	73	89	103	100	90	89	98	96	100	114	111	76	56	60	71	85	89
maa	1500	1552	1027	1595	1262	1756	2346	796	1708	651	1312	1539	1322	1602	1113	1238	1686	673	1816	715
macA	773	709	792	710	863	739	886	1137	474	840	646	662	1101	632	831	418	409	709	339	663
macB	832	670	623	705	644	630	881	630	414	269	641	660	839	683	554	430	461	428	404	274
maeA	7310	6526	1737	6700	3216	9262	7580	6099	7550	5018	6078	6195	2605	6572	3417	6170	5181	4346	7103	5032
maeB	3885	3618	1920	3744	2694	4122	4240	3092	3009	1836	3135	3273	2791	3674	2623	2659	2525	2294	2880	2037
mak	414	431	300	345	374	447	426	488	266	339	332	319	439	387	347	262	286	357	263	330
malE	206	255	165	211	226	185	471	413	318	245	173	303	198	199	222	116	355	280	324	311
malF	349	328	267	300	384	315	387	384	294	308	318	318	357	293	323	249	310	280	306	332
malG	202	194	176	150	251	174	227	196	158	165	189	225	217	171	236	112	149	142	151	194
malI	305	400	364	306	407	275	372	295	263	343	291	335	481	312	371	159	210	238	226	314
malK	44	53	47	39	53	28	94	62	39	44	52	54	61	31	44	31	54	52	35	51
malM	568	530	451	447	622	548	683	637	423	346	461	541	631	454	575	389	495	468	410	340
malP	940	769	644	759	824	692	939	895	566	394	742	746	830	709	727	478	597	720	583	433
malQ	714	541	396	540	544	537	723	703	374	398	566	596	576	538	490	369	425	536	377	392
malS	439	421	407	388	413	403	497	428	336	406	377	425	518	371	412	265	304	295	349	415
malT	5815	9666	3109	6187	4593	7057	15734	7221	9684	4364	5160	9076	4327	6320	4436	4927	11449	5446	9863	5039
malX	747	870	704	680	795	669	836	816	555	627	723	810	1107	673	726	493	638	613	635	803
malY	1357	1375	1133	1239	1612	1046	1196	1781	1135	1956	1103	1316	1415	1296	1417	745	785	1203	1087	1835
malZ	693	714	485	685	706	568	671	774	470	582	542	631	718	607	586	412	515	608	518	715
manA	3304	3277	1619	3104	3018	3036	3402	3893	2817	2548	2715	3089	2306	3248	2853	2070	2399	2842	2775	2551
manX	4458	9310	2266	4325	2268	3327	7726	5383	5978	3176	3757	8646	3226	4447	2401	2113	4150	3911	5027	2855
manY	4800	9550	2775	5058	2895	4031	8308	8568	7157	4516	4180	9033	3838	4879	2763	2909	5596	6338	6636	4223
manZ	6216	12061	4718	6268	5065	4780	10821	12079	8943	7726	5292	11449	6498	6210	4713	3178	6858	8690	7947	6640
map	8863	10141	3044	9091	5512	10687	11625	13765	10031	15699	7784	9221	4527	9378	5192	7843	9293	10702	11205	19734
marA	514	676	238	608	441	785	819	1609	561	1542	430	622	351	598	467	535	665	1226	670	1879
marB	290	323	112	264	214	360	395	675	296	691	215	358	142	293	139	231	270	489	266	810
marC	1577	1433	1228	1281	1528	1346	1473	1636	985	1984	1296	1335	1817	1234	1384	1028	1159	1130	1100	2319
marR	252	302	161	204	218	381	451	580	262	562	214	339	192	254	194	231	243	378	212	500
matP	1355	1295	922	1075	1393	1649	1327	2944	1160	2545	1106	1271	1263	1052	1344	1080	914	2110	1081	2347
mazE	313	217	319	258	564	397	402	946	303	1112	265	234	378	232	435	264	193	553	301	1052
mazF	427	304	333	361	591	504	480	1449	384	1649	331	278	432	352	509	340	266	1037	384	1721
mazG	898	626	594	688	934	747	817	1910	531	2271	680	628	771	679	830	507	527	1321	620	2455
mcbA	780	633	725	546	1071	330	377	376	311	307	690	492	1070	669	1086	259	346	285	303	353
mcbR	805	614	388	701	604	867	1037	620	609	323	737	582	557	690	572	659	845	450	649	385
mcrA	577	419	138	482	302	468	618	422	367	288	522	371	218	514	262	316	418	291	381	317
mcrB	917	1028	235	894	302	1071	1599	372	1353	183	756	965	308	974	286	795	1325	292	1446	209
mcrC	234	221	47	204	48	268	455	66	352	36	192	265	48	239	54	207	396	68	415	32
mdaB	2488	2264	997	2251	1732	2187	1861	1963	1752	1802	2014	2110	1384	2359	1678	1461	1397	1433	1745	2081
mdfA	990	947	1018	850	1526	1193	1182	1664	706	1274	777	849	1416	826	1411	782	666	1038	649	961
mdh	29607	27991	10232	30449	22374	43516	45306	38396	51019	54867	24852	26329	14991	30001	21140	28186	27426	26766	43312	47822
mdlA	708	644	356	512	457	669	681	840	485	713	625	503	455	566	418	452	425	556	546	691
mdlB	969	857	563	811	734	949	1071	864	754	549	803	839	813	861	746	627	687	668	779	591
mdtA	676	681	532	641	915	621	616	856	459	873	530	654	728	672	881	427	397	651	448	866
mdtB	1260	1256	613	1044	889	938	1121	749	742	409	1128	1159	963	1104	837	747	856	655	804	498
mdtC	1065	996	540	853	570	761	954	685	637	358	952	944	656	926	557	541	636	476	690	404
mdtE	6213	4403	886	3113	1032	517	569	530	371	261	5255	4312	1445	3305	1226	522	637	635	605	265
mdtF	15420	11252	3511	8452	3786	1748	2087	1510	1588	830	12967	10820	5645	8492	3975	1522	1892	1537	2185	923
mdtG	347	375	252	288	322	239	292	380	277	620	268	336	342	262	326	177	213	264	258	673
mdtH	806	766	581	656	725	454	610	666	411	876	619	716	713	622	674	309	408	504	405	847
mdtI	50	86	101	85	59	90	287	556	161	1661	49	71	139	72	77	66	184	276	131	1810
mdtJ	101	201	66	110	57	318	1506	2403	610	6981	104	146	75	125	33	233	1033	1646	581	7667
mdtK	1520	1515	1061	1378	1759	1878	2161	2546	979	1516	1257	1529	1367	1289	1591	1142	1262	1727	897	1362
mdtL	247	330	125	223	143	236	303	220	233	220	235	316	156	234	143	154	233	203	267	248
mdtM	568	517	492	491	525	535	579	619	407	730	547	481	722	520	478	359	451	491	471	863
mdtN	111	126	89	96	122	124	113	111	68	75	94	96	139	113	119	56	79	86	93	92
mdtO	250	239	194	195	239	172	188	207	169	209	220	220	261	187	227	136	152	163	152	189
mdtP	104	83	88	93	98	97	106	124	85	107	88	108	142	87	106	54	103	89	88	103
melA	583	550	697	518	843	373	513	496	348	435	489	535	849	477	742	301	372	356	386	443
melB	681	696	561	622	761	650	807	705	565	772	602	653	716	623	682	500	661	564	645	932
melR	658	580	510	500	759	493	623	451	450	402	516	552	710	567	716	382	457	317	539	456
menA	620	687	288	526	368	708	694	1049	496	699	505	627	415	544	292	480	518	783	495	709
menB	1766	1800	928	1393	1469	1324	1462	1616	1157	1182	1421	1392	1327	1516	1513	909	909	1179	1095	1185
menC	1640	1667	810	1342	1201	1200	1445	1291	1111	796	1264	1462	1183	1349	1138	769	811	886	1079	864
menD	853	901	488	750	626	609	829	588	572	409	699	733	690	757	566	447	520	429	612	437
menE	738	747	394	567	424	541	760	507	508	257	560	705	496	640	371	341	429	315	501	292
menF	2611	2702	1342	2264	1260	2140	3002	2345	1903	1315	2197	2675	1798	2237	1319	1386	2162	1637	1740	1657
menH	162	147	78	121	119	129	177	120	111	68	137	133	90	116	79	104	121	116	125	81
menI	760	609	246	777	339	625	637	550	477	463	590	534	333	647	325	482	355	388	436	416
mepA	2120	2560	538	2320	817	1609	2520	1259	2103	837	1984	2215	820	2335	817	1207	1851	1033	2134	1018
mepH	2167	2292	673	1953	993	2330	2481	1755	1885	1228	1802	2100	917	2044	1009	1687	2023	1328	1901	1502
mepM	15880	4152	1274	15928	4961	10105	4112	2448	13815	4847	13130	4063	2141	16220	5141	7204	2855	2357	13334	5376
mepS	15194	16242	2564	8915	2497	32549	29853	41018	18195	25187	13183	15227	3671	8923	2201	23012	22168	30868	18905	29828
metA	10255	10013	574	9066	849	9138	8469	1800	6624	1612	8703	9925	1246	9191	1323	6544	6273	1816	6879	1696
metB	5490	8398	525	6261	762	5230	6939	1677	6313	1454	4637	8149	1094	6391	1102	3560	5080	1434	6149	1490
metC	7121	6584	1500	6060	2340	6782	5944	2999	5265	1940	5783	6071	2397	6429	2607	4552	4017	2456	5287	2126
metE	176530	267269	91157	162051	84793	123765	161521	111535	138539	88406	141708	212862	130020	171022	94203	92348	108732	86358	158026	108596
metF	18012	21741	803	17193	948	19646	21456	2680	15311	1047	15272	20812	1851	17608	1646	13791	15596	2622	15779	1268
metG	9036	10740	3787	9549	6746	8911	10331	7240	9048	4804	7577	10374	5468	9858	6508	5952	6871	5401	8696	5086
metH	13052	11083	7312	12640	11471	10416	12086	12384	10785	8816	10878	10233	10247	12601	11053	7361	7981	9038	10632	8947
metI	5642	7696	873	5359	1194	5565	5996	1673	4918	1506	4720	7415	1398	5366	1556	4016	4396	1401	5017	1573
metJ	8494	9995	1222	6937	1687	9590	10360	4936	7233	5226	7340	9364	1795	7608	1823	7100	8442	3809	8160	6166
metK	72029	87521	3716	55681	5547	48179	43793	12081	45674	12120	62606	84276	8801	57645	8907	36612	39537	13099	52309	14862
metL	10581	18761	4591	12010	5495	8972	13956	7426	11155	7802	8778	16799	6771	12127	6207	6239	10164	5735	11452	8239
metN	11440	13957	726	11384	1150	9418	8715	1939	8858	1806	9834	13389	1266	11795	1536	6677	6656	1765	9129	1955
metQ	26601	34881	11893	25135	16355	27886	30715	22772	25513	14193	22848	32880	17730	26000	17437	19981	23460	17694	26817	16662
metR	2408	2946	256	2650	461	2174	2371	639	2548	911	2019	2753	513	2832	535	1591	1952	598	2866	1142
mfd	7467	7251	2730	6566	3932	6434	6755	4398	6038	2463	6342	6863	3969	6713	4120	4443	4802	3394	6158	2798
mglA	283	792	81	388	96	284	887	306	398	168	210	758	116	339	95	222	571	233	380	186
mglB	461	1237	188	515	268	363	1177	397	540	360	431	1173	246	500	246	260	681	337	379	290
mglC	86	220	50	75	69	94	277	138	75	45	79	210	90	99	53	77	156	68	80	62
mgrB	1198	549	341	663	620	1883	886	1298	1292	1884	941	506	477	577	527	1396	559	860	1090	2393
mgsA	3222	2605	1973	3000	3249	3873	3390	4683	3205	4739	2667	2511	2686	3113	3293	2419	2093	3259	2686	4178
mgtA	6637	4236	2186	5247	3768	10962	4664	5298	6269	6398	5824	3876	3200	5212	3871	7957	3476	3999	6717	7388
mgtL	7257	4165	2601	5668	6231	11359	5775	5916	6713	4160	6319	4591	3926	5498	5781	8052	4727	4745	7255	5230
mhpA	89	88	87	86	98	100	94	91	66	77	71	78	99	75	91	70	67	52	66	100
mhpB	30	46	32	27	36	25	33	28	20	18	23	27	36	24	28	21	23	20	43	19
mhpC	105	122	64	123	90	102	118	90	68	78	129	121	79	98	75	62	85	84	94	71
mhpD	45	48	22	40	49	28	42	41	30	32	32	26	36	44	41	25	27	22	28	28
mhpE	82	64	59	67	79	62	63	71	43	46	62	58	99	42	84	38	39	40	23	31
mhpF	99	64	68	86	104	79	90	114	48	69	64	79	84	84	92	45	53	80	79	106
mhpR	1078	849	982	900	1434	896	1032	879	784	1031	896	759	1354	944	1405	615	692	695	791	1144
mhpT	132	135	106	106	159	81	102	164	62	79	118	93	164	108	163	71	79	107	62	65
miaA	13709	10283	12582	10083	19954	14508	13266	15491	10245	13641	11461	10358	17412	9578	17466	8616	6674	10348	8130	11706
miaB	8528	10802	2348	7813	3774	8552	10247	12130	6851	8852	7152	10291	3407	8021	3747	5648	6667	8567	6833	9454
minC	6034	5981	2115	6342	3607	6011	7047	7262	6059	13508	5301	5641	3007	6246	3604	4448	5161	5367	6327	14922
minD	8211	7249	2215	8513	4547	8950	8537	9336	8426	11491	7282	6979	3142	8861	4455	6320	6662	7191	8995	13568
minE	2302	1940	658	2338	1450	2863	2447	2908	2539	3050	1994	1913	940	2422	1506	2093	2028	2271	2903	4049
mioC	5802	6717	1370	5564	2612	8524	9766	8928	6194	8272	4977	6164	1889	5384	2231	6127	7390	6490	6716	9747
mipA	1788	2107	502	1684	678	2819	3124	3807	2004	1722	1341	1852	693	1731	785	1787	1657	2486	1762	1903
mlaA	4814	5138	2277	4485	3703	6315	7010	8968	5510	7992	3998	4433	3052	4431	3219	4055	4059	6128	4837	8266
mlaB	1215	976	730	890	912	1150	1239	1406	876	825	981	1079	1017	947	856	689	610	864	640	517
mlaC	3179	2547	2285	2641	3919	3406	2808	4944	2086	3835	2627	2641	3188	2475	3830	2220	1771	3479	1895	3458
mlaD	482	360	299	375	479	614	486	708	408	541	364	441	387	403	518	337	241	472	284	436
mlaE	564	507	246	465	344	671	582	730	429	517	506	418	296	449	300	436	287	481	312	452
mlaF	2934	2201	1043	2137	1792	3515	2663	3437	2193	2838	2475	1953	1438	2283	1759	2418	1691	2523	2145	3097
mlc	588	554	337	523	518	463	644	587	379	412	424	513	443	498	529	334	402	428	399	441
mliC	360	313	238	332	431	580	855	1042	306	498	303	353	341	317	366	489	628	731	388	609
mlrA	1281	979	882	893	1054	704	807	601	531	440	1054	894	1219	941	963	498	568	481	530	444
mltA	2485	2551	604	2195	1030	3217	3532	6355	2114	4879	2033	2258	851	2170	938	2238	2595	4627	2285	5913
mltB	970	822	262	765	585	961	883	1148	640	867	823	797	444	848	516	653	719	926	742	1067
mltC	1824	1911	419	1559	537	1617	1752	1154	1453	1050	1604	1841	579	1773	528	1187	1454	950	1653	1158
mltD	8690	11976	2602	8281	3075	22014	29634	24050	18359	11657	7799	11201	3735	8567	2963	15707	23938	18514	20080	14681
mltF	1146	1724	527	1127	646	1352	1949	1374	999	903	970	1532	743	1076	568	1019	1431	1007	1132	1092
mmuM	1758	2560	704	1960	1011	2234	2644	1267	1989	1568	1509	2282	1134	1950	938	1501	1842	1041	2033	1628
mmuP	1323	1867	268	1518	368	1656	2066	456	1513	327	1009	1710	413	1433	344	1029	1236	360	1315	355
mnaT	2743	1954	1858	2262	2976	2343	1834	3032	1623	2669	2356	1819	2592	2228	2735	1733	1309	2201	1652	3107
mngA	51	59	49	43	57	37	29	61	39	46	28	35	60	46	44	19	33	40	28	43
mngB	832	888	578	767	908	625	826	848	595	831	675	843	778	786	721	516	594	611	617	1010
mngR	435	417	244	319	480	485	503	751	383	565	354	393	358	365	461	313	324	506	318	635
mnmA	7081	9897	1327	7246	2436	7082	9654	9237	6790	6652	5936	9753	2043	7225	2381	4761	6316	6522	5952	6409
mnmC	1503	1775	647	1319	981	1267	1655	1478	1170	1318	1238	1794	837	1282	978	806	981	1111	942	1082
mnmE	3176	3755	1237	2607	1778	2566	3170	3614	2256	3075	2711	3425	1656	2738	1603	1925	2269	2691	2521	3614
mnmG	2439	3312	811	2289	1252	3167	3690	3758	1903	1681	2022	2924	1138	2311	1199	2236	2102	2709	2007	1759
mnmH	229	307	106	194	133	215	271	321	165	240	174	232	133	224	166	138	157	250	193	352
mntH	1468	1267	1941	1106	2110	907	1274	1348	690	916	1179	1148	2460	1102	1868	738	908	946	713	957
mntP	128	260	78	168	69	202	370	244	142	149	151	214	108	159	95	145	263	187	150	221
mntR	476	450	195	351	275	487	488	637	324	420	346	437	246	332	322	307	328	467	288	374
mntS	7853	7086	8896	4965	11374	8884	8868	12173	7993	8485	6421	6876	11603	4713	10466	6736	6594	9356	7755	10855
moaA	8927	7901	4826	8029	7792	8255	7354	7521	7188	8699	7971	7734	6558	8540	7186	6165	6281	6165	8311	11005
moaB	4431	2930	2259	3811	3541	3320	2172	1936	2103	1254	3683	2754	3120	3736	3184	2364	1653	1448	2294	1369
moaC	2137	1429	933	1633	1403	1587	1269	881	1060	487	1730	1436	1321	1757	1326	1087	838	693	1075	506
moaD	207	129	91	129	134	129	164	101	101	35	151	134	93	151	108	96	87	76	94	43
moaE	1098	867	483	903	522	757	700	369	644	229	838	846	632	873	625	443	325	263	504	244
mobA	537	451	408	461	755	490	417	775	400	764	496	423	540	476	758	323	244	488	309	617
mobB	149	170	140	153	176	141	164	214	124	170	158	176	166	162	158	123	83	128	85	130
mocA	195	154	237	220	376	160	307	137	201	83	175	187	293	203	354	105	230	89	222	130
modA	752	727	328	475	377	1057	974	1328	583	913	608	660	443	496	399	738	687	991	585	913
modB	199	185	109	160	133	207	224	236	102	129	173	173	171	168	141	144	167	160	144	136
modC	385	390	214	284	279	376	425	421	224	240	350	342	298	354	272	242	270	367	246	284
modE	1076	982	633	1064	1052	1108	1226	1307	996	1268	889	846	846	1083	940	774	894	1047	1089	1433
modF	5528	4441	1463	5601	2012	5226	3237	1700	4167	1229	4827	4122	2235	5825	2236	3720	2303	1288	4366	1456
moeA	2295	2983	1711	2156	2678	1530	2192	2613	2347	3338	1827	2623	2309	2253	2655	1084	1469	1929	2470	4311
moeB	1027	1258	740	1013	817	688	1081	900	870	482	842	1183	920	1023	779	503	815	620	854	558
mog	477	522	334	410	413	559	537	744	435	564	363	510	404	451	368	398	439	507	474	698
mokB	0	0	0	0	0	0	0	0	0	0	0	0	0	0	0	0	0	0	0	0
mokC	0	0	0	0	0	0	0	0	0	0	0	0	0	0	0	0	0	0	0	0
motA	95	91	59	94	81	76	97	95	63	52	92	94	78	80	71	60	59	86	67	75
motB	108	106	88	106	86	73	104	111	80	110	85	120	100	98	59	64	76	79	83	88
mpaA	2716	2075	1869	2158	2372	1716	1674	1677	1419	1736	2299	1888	2448	2209	2205	1269	1341	1249	1540	1838
mpl	3644	4170	2085	3078	2920	4031	4680	6620	3243	5833	2970	3756	2813	3025	2781	2375	2546	4385	2697	4775
mppA	1912	1953	1408	1875	2151	2057	2339	1852	1658	1376	1749	1887	1870	1817	1833	1509	1691	1398	1921	1560
mprA	3233	3394	955	3285	2244	4891	4365	6146	4244	5289	2906	3227	1421	3403	2233	3236	3168	4687	4273	5927
mqo	3861	3705	920	4079	1675	3176	3689	2594	3433	3163	3094	3283	1538	4230	1857	2145	2225	1913	3355	3004
mqsA	1370	895	1265	1459	4630	1258	993	1835	923	4212	1155	826	1619	1459	3440	967	716	1322	1038	4984
mqsR	1036	619	829	1091	3468	821	700	1045	721	2784	875	581	1075	1204	3634	644	626	769	816	3640
mraY	1258	930	457	1044	712	956	1187	721	746	357	997	1050	703	924	684	552	476	428	606	288
mraZ	2647	2658	1820	2449	2661	3061	3513	4095	2217	3263	2172	2398	2476	2570	2715	2012	2414	2983	2050	3580
mrcA	2555	3385	756	2176	971	3428	4246	6245	2294	4101	2179	3181	988	2297	964	2340	2825	4641	2343	4803
mrcB	4620	4780	3044	3973	4616	4316	5119	6964	3392	4953	3684	4563	3948	3791	4067	2842	3281	4813	3264	5616
mrdA	3710	5637	735	3427	827	4445	7095	3071	3636	910	3281	5259	1069	3521	939	3023	5114	2172	3738	1016
mrdB	1272	1603	436	1020	601	1140	1648	933	1038	446	931	1500	590	1061	654	806	973	661	804	399
mreB	20430	24363	5019	17920	7697	22050	23526	23632	18676	20130	17321	22241	7055	17972	6855	15168	17568	17593	18943	20790
mreC	3949	5644	773	4135	956	3307	5105	2636	4252	1717	3443	5227	1121	4113	860	2271	3546	2034	4242	1965
mreD	667	732	256	520	343	519	769	329	537	164	536	741	316	593	348	371	509	282	420	216
mrp	4480	5416	2355	4551	3335	4813	5179	5780	4397	4616	3697	4405	3256	4966	3465	3753	3851	4363	5363	6408
mrr	807	786	736	753	1108	915	979	1310	708	1416	619	755	946	722	1069	627	583	911	646	1513
msbA	5327	6590	1497	4739	2119	5988	7693	7143	4906	5089	4461	5812	2084	4716	1901	4196	5411	5217	5064	5651
mscK	5647	6136	2230	5252	3022	5708	7672	5916	4391	3454	4707	5736	3072	5327	2790	4084	5398	4245	4594	3981
mscL	2810	2351	2787	2391	4713	3095	2943	3227	2416	2704	2360	2217	3748	2677	4311	2057	1986	2424	2374	3185
mscM	3235	3273	1148	2591	1479	2489	2714	1307	2372	769	2668	2886	1689	2763	1343	1848	2013	1002	2359	840
mscS	45460	30208	12069	28687	21903	37751	34380	44397	24023	29339	38325	27520	17614	28513	20400	27508	24896	31645	25604	32017
msrA	3628	2636	3457	3362	6862	2887	2095	3139	2568	4287	3170	2446	5185	3560	5781	2040	1661	2377	2667	4474
msrB	1647	1944	741	1748	1336	2279	2700	3161	1807	2992	1454	1726	1033	1773	1525	1591	1559	2328	1801	3268
msrC	11050	8574	4349	9917	8662	12492	11156	14003	10286	13783	9515	7586	5845	10187	7035	9045	7988	10140	10056	15093
msyB	4205	2856	3762	2889	5902	1975	1831	1695	1573	1250	3367	2591	5208	3023	6253	1313	1074	1363	1349	964
mtfA	2341	2275	1256	2166	2047	2009	2325	1629	1738	1235	1877	2087	1739	2309	1959	1522	1866	1259	1918	1510
mtgA	507	623	776	622	596	503	609	518	613	523	447	609	963	641	649	393	396	340	623	672
mtlA	2008	1805	1179	1721	1510	1354	1611	1409	1185	1227	1678	1717	1624	1695	1437	1020	1183	1106	1282	1381
mtlD	3221	2962	1706	2883	2571	2351	2783	2443	2188	1677	2697	2749	2414	2773	2275	1711	1885	1777	2288	1836
mtlR	1244	1247	1580	1101	1826	1218	1195	1465	803	1048	1026	1130	1926	1081	1569	877	810	1001	807	1184
mtn	7545	7808	3083	7226	5468	8625	8675	10711	8322	11112	6707	7217	4492	7645	5101	6283	7154	8063	9368	13558
mtr	1830	1609	2115	1278	3606	1592	1143	4974	2082	6166	1595	1563	3025	1235	3188	1126	895	3780	2253	6685
mug	642	545	453	535	740	665	687	1050	438	801	492	539	543	500	668	378	370	653	349	565
mukB	10709	10438	5004	9981	9030	10147	11698	8623	8196	4571	9143	9330	7615	10097	8479	7019	7899	6766	8612	5263
mukE	1221	1035	430	1162	744	1273	1420	1247	937	605	1021	963	655	1138	675	887	1083	883	1081	717
mukF	1053	992	521	852	883	1087	1229	2005	788	1459	832	895	671	913	806	841	841	1458	857	1593
murA	3644	4009	1043	3297	1498	4632	5251	6581	3158	4294	2856	3759	1528	3046	1599	2858	2810	4446	2538	3620
murB	1917	2003	1033	1576	1672	2232	2190	3337	1534	2821	1546	1917	1468	1673	1634	1463	1495	2432	1546	3311
murC	3857	3419	1601	3375	2526	3211	3704	2945	2515	1484	3264	3098	2270	3410	2387	2223	2452	2187	2583	1658
murD	1874	1483	843	1669	1444	1831	1694	1588	1080	638	1641	1379	1214	1576	1394	1238	1128	1182	1154	695
murE	4436	3774	2134	4083	2958	3492	4253	3177	2856	1231	3619	3577	3004	4001	2974	2420	2767	2210	2910	1342
murF	3914	3571	1733	3382	2715	2467	3038	2126	2631	1114	3207	3098	2543	3712	2758	1824	2084	1745	2807	1376
murG	2273	1960	1097	1841	1396	2237	2283	2063	1588	1137	1762	1854	1446	1674	1488	1301	1096	1362	1086	805
murI	1911	2415	773	1749	1164	1926	2464	2604	1719	2474	1603	2177	992	1812	1062	1407	1845	1935	1876	2845
murJ	1374	1357	589	1339	699	1451	1654	1585	1238	1373	1141	1372	715	1239	599	1013	1162	1217	1312	1592
murP	616	575	402	495	504	423	493	460	411	376	486	562	517	506	409	285	364	327	399	460
murQ	348	432	208	315	293	315	332	281	288	319	269	392	302	279	267	247	197	227	281	330
murR	156	158	125	109	238	131	122	118	94	116	120	134	144	125	178	82	76	105	93	142
mutH	900	915	695	706	894	612	733	699	590	856	690	845	922	704	836	394	578	547	631	956
mutL	3786	3926	1914	3228	2761	3166	3902	3126	2765	1946	3236	3432	2815	3260	2622	2257	2714	2304	2962	2213
mutM	274	376	191	282	242	290	382	244	191	133	227	333	263	287	245	195	239	175	189	147
mutS	3314	4351	1200	3463	2085	3230	4015	4667	3433	5001	2742	3746	1729	3533	1942	2339	2940	3543	3928	6692
mutT	341	477	204	287	199	267	477	213	259	88	279	425	245	303	209	184	338	182	246	89
mutY	2337	2294	773	2115	985	2187	2763	1398	1949	639	1999	2211	1100	2117	1068	1614	2109	1029	2166	696
mzrA	886	754	434	746	465	713	1082	401	668	215	768	801	532	774	524	537	833	318	704	248
nac	53246	10066	120856	9040	142692	48621	5270	56163	20712	56769	46058	10654	160244	10099	132133	36425	6150	44617	25066	71594
nadA	8956	7835	3896	6586	6658	6923	8437	11732	7551	8926	7368	7225	5567	6718	6622	5075	5872	8943	7382	8750
nadB	3970	3058	1915	2852	2441	3100	3897	3399	3357	1553	3236	2908	2794	2925	2235	2330	3048	2762	3623	1742
nadC	2585	2549	1063	2364	1696	2211	2358	2820	2255	3386	2134	2296	1492	2442	1689	1646	1835	2144	2514	4183
nadD	497	449	178	411	243	369	424	268	342	176	434	426	257	428	248	250	338	195	336	232
nadE	5038	3308	2269	3371	2611	4475	3695	2950	2486	1474	4007	3087	3216	3297	2552	2922	2019	2011	2089	1100
nadK	3080	2837	2556	2563	3684	2241	2340	2573	2059	3235	2580	2709	3562	2781	3465	1637	1933	2003	2207	3797
nadR	2548	2117	2025	2049	2775	1987	2318	1453	1666	977	2086	1996	2802	2027	2519	1358	1388	1047	1480	853
nagA	2185	1959	1401	2000	2298	2086	2005	2176	1974	1790	1987	1866	1987	1971	2098	1428	1312	1643	1858	1942
nagB	2841	1923	1836	2169	3179	2335	1705	3046	2166	3147	2572	1820	2639	2328	2829	1551	1327	2373	2191	3503
nagC	2698	2785	1242	2381	1668	1815	2563	824	2135	416	2422	2598	1758	2468	1556	1321	1747	664	2013	516
nagE	1872	1168	2327	973	3246	1743	1485	2906	1280	2377	1493	1184	3155	969	3005	966	750	1764	979	1960
nagK	2404	2351	1523	2323	2166	1955	2245	1618	1886	1386	1939	2143	2010	2258	1988	1265	1286	1212	1645	1324
nagZ	1618	1440	903	1336	1463	1210	1455	1847	953	1642	1282	1436	1273	1304	1430	813	736	1183	742	1186
nanA	885	846	332	356	336	838	790	698	419	305	834	853	513	366	344	538	566	540	453	354
nanC	37	35	64	40	64	85	85	91	56	36	35	41	79	42	76	60	66	73	63	64
nanE	369	333	292	249	388	235	283	289	211	246	337	322	379	249	316	191	219	235	209	246
nanK	647	583	626	460	776	345	468	376	340	286	573	511	842	476	667	259	296	285	416	312
nanM	277	211	284	211	446	324	356	250	223	146	231	194	394	215	359	245	205	203	185	161
nanR	2502	2559	1631	2323	2731	3242	2981	4243	3015	4199	2240	2386	2165	2338	2494	2234	2477	3310	3241	4901
nanS	168	162	169	196	245	206	287	198	161	206	146	194	238	204	227	146	227	167	200	243
nanT	364	337	277	271	316	268	296	253	198	172	315	307	386	218	282	177	179	176	188	167
napA	362	333	243	346	365	419	579	680	420	428	273	354	396	311	312	268	377	425	363	478
napB	38	36	27	24	49	44	59	106	40	70	24	37	40	42	55	50	34	59	33	77
napC	292	300	203	261	301	332	431	492	253	482	298	273	279	253	331	286	364	432	268	649
napD	2	7	5	7	4	2	6	22	8	37	1	1	3	1	4	2	9	14	3	28
napF	56	87	47	61	54	110	151	180	84	243	45	72	68	66	40	77	108	136	98	275
napG	66	68	35	41	48	60	71	64	42	42	38	66	42	37	49	45	54	63	47	52
napH	33	36	24	31	36	55	58	53	23	31	24	34	32	29	30	31	37	32	22	27
narG	534	580	448	462	581	416	458	434	316	309	506	509	621	496	523	276	343	394	366	384
narH	233	327	239	242	337	250	280	335	190	287	266	293	335	287	317	191	217	251	199	310
narI	145	130	172	127	205	115	91	126	72	100	88	111	213	113	177	71	68	76	77	99
narJ	169	148	125	124	171	135	118	195	95	135	148	138	171	149	174	105	113	134	96	185
narK	281	235	262	265	363	216	224	218	162	166	229	243	313	223	331	157	156	147	157	205
narL	1372	1228	1000	1489	1562	1471	1450	1197	1493	740	1222	1220	1317	1459	1358	983	1107	804	1492	812
narP	474	387	310	365	416	597	580	1042	304	625	434	428	437	385	348	385	360	683	271	577
narQ	1737	1863	1377	1589	1861	1635	2044	2451	1273	2406	1486	1626	1855	1574	1660	1076	1605	1768	1466	2725
narU	330	212	227	209	286	300	296	227	180	153	275	266	286	255	279	179	209	167	195	156
narV	202	189	139	149	179	118	150	163	102	114	154	163	227	137	163	101	82	96	81	94
narW	100	85	56	72	75	73	50	56	45	44	94	67	101	82	90	37	36	41	47	34
narX	2089	2175	1827	1893	2751	2502	3170	3829	2009	3294	1838	2124	2483	1961	2460	1724	2213	2796	2067	3283
narY	310	249	179	256	233	161	154	154	138	69	270	199	255	251	245	109	128	112	149	89
narZ	1057	935	787	846	1066	683	718	536	583	346	1001	887	1090	903	966	465	535	414	559	419
ndh	1322	1392	505	1335	909	1216	1856	3519	1118	1853	1065	1248	709	1354	957	803	1176	2483	1071	1706
ndk	9062	19814	787	9945	1221	15803	25055	20362	16814	16108	7834	18400	1185	10244	1350	10634	18637	14750	16868	16370
nei	1260	1058	496	1044	537	491	727	545	669	651	1060	1023	685	1090	509	356	512	391	674	694
nemA	1129	909	472	936	733	999	972	950	778	718	887	840	736	928	729	617	638	759	705	778
nemR	170	130	106	127	151	140	172	270	100	246	145	130	131	130	174	116	127	166	90	317
nepI	789	631	471	703	515	1025	1067	603	699	416	724	585	550	655	461	731	709	402	739	454
nfi	1902	2068	720	1758	771	1324	1767	1126	1602	1001	1781	1841	915	1781	738	941	1402	914	1739	1195
nfo	2913	2396	1456	2370	2194	2069	1932	1652	1878	1694	2523	2320	1974	2524	2165	1486	1584	1345	2286	1960
nfrA	1443	1586	1113	1235	1499	1133	1475	1345	1049	1165	1223	1434	1421	1261	1336	804	1023	1034	1121	1332
nfrB	690	791	585	666	754	627	778	696	548	483	628	685	791	661	710	513	610	542	538	610
nfsA	439	426	274	357	364	535	510	689	281	378	328	408	401	359	381	329	300	473	272	356
nfsB	6866	6269	2396	5873	3534	7334	7005	7375	6520	7027	5869	5774	3268	5890	3479	5333	5532	5465	7308	7923
nfuA	9904	9342	4227	8932	8465	10263	10096	10317	9223	7656	8127	9298	5715	9056	8375	6516	6543	7339	8074	7596
nhaA	3363	3029	2738	2266	3163	2632	3266	3069	1651	2233	2584	3083	3543	2077	2659	1636	1782	2102	1381	2164
nhaB	3385	3570	1623	3503	3093	3728	3836	5902	3448	5865	3013	3477	2289	3480	2635	2638	2874	4238	3694	6139
nhaR	2196	2012	1645	1634	1956	1361	1848	1995	1072	1486	1745	1834	2166	1569	1727	972	1300	1494	1125	1633
nhoA	262	235	168	211	185	162	237	190	118	104	227	269	206	193	184	115	163	129	134	99
nikA	74	108	84	84	76	65	78	78	55	57	81	73	104	60	68	46	62	59	61	66
nikB	76	98	46	70	43	65	76	64	42	74	61	83	53	53	50	36	45	63	65	90
nikC	50	44	23	43	19	48	41	38	41	52	52	40	42	49	45	27	36	35	37	34
nikD	121	105	66	90	102	107	96	86	66	88	104	92	102	73	74	85	70	75	77	90
nikE	152	179	180	120	190	145	102	173	114	154	148	146	223	132	167	84	111	148	83	185
nikR	427	412	297	380	524	400	309	393	314	360	345	340	436	372	464	233	195	323	249	356
ninE	1	0	1	1	4	2	2	1	2	0	2	1	0	2	1	1	2	1	1	2
nirB	429	491	286	373	380	425	455	369	322	310	341	481	324	370	342	286	337	298	311	332
nirC	109	105	70	83	113	182	148	192	136	101	92	133	85	99	109	88	117	106	114	97
nirD	26	25	17	28	26	19	32	27	24	25	23	30	31	21	20	12	24	25	19	21
nlpA	5241	8745	1679	6348	3337	8021	4965	3876	7946	3615	4469	7968	2526	6410	3484	5506	3843	3187	8132	4198
nlpC	3349	2644	2769	3186	5202	3327	2744	5475	2369	7280	3055	2684	3647	3312	4775	2474	2065	4044	2426	8075
nlpD	11691	10346	12993	9593	16168	8145	9665	12512	7174	10995	9438	8303	17125	10965	18473	6354	6834	10196	8812	14587
nlpE	1950	1596	1692	1576	2453	1460	1600	1850	1220	1657	1651	1570	2203	1686	2121	1129	1296	1369	1277	1862
nlpI	24590	32739	17296	20872	18848	25726	38959	37482	23576	22596	20823	30661	23261	21012	16823	18557	29762	29318	25499	28245
nnr	3925	3150	3508	2692	4309	2170	2600	2801	1755	2416	3281	2824	4455	2797	4015	1569	1677	2013	1655	2355
nohD	66	66	87	65	117	41	54	42	37	65	62	62	113	60	98	26	33	21	44	52
norR	786	875	704	674	1036	638	819	1109	578	1339	659	746	908	680	876	490	519	811	491	1301
norV	459	406	450	368	572	365	433	605	288	477	400	425	611	336	580	237	306	441	306	475
norW	257	282	300	207	384	194	219	227	157	229	254	247	408	206	308	136	170	173	180	235
npr	620	462	278	469	330	315	474	247	387	163	545	559	368	499	311	285	385	218	421	196
nrdA	9836	9971	4210	9241	6599	9613	8582	7003	8007	4664	8638	9245	6316	9742	6260	6930	6496	5441	8789	5298
nrdB	3930	3813	1792	3400	2952	4161	3453	2953	2861	1877	3244	3411	2676	3623	2963	2664	2255	2403	2801	2097
nrdD	1988	1736	4088	1671	5666	964	1083	1070	803	674	1587	1641	5347	1577	4580	725	882	772	877	761
nrdE	1138	808	793	1017	1065	697	646	491	565	410	961	798	1088	1024	1043	454	504	416	651	478
nrdF	398	226	156	364	283	239	204	121	171	82	331	206	261	389	263	167	180	100	225	117
nrdG	301	335	496	269	360	175	279	177	144	131	243	312	570	249	308	136	204	151	187	162
nrdH	166	91	136	165	190	114	68	63	71	67	118	97	165	179	188	99	66	81	96	90
nrdI	72	54	58	80	70	30	38	37	21	30	61	49	70	54	61	30	29	38	30	30
nrdR	305	261	133	224	228	272	316	411	178	401	186	235	205	221	214	162	129	255	142	282
nrfA	283	305	227	285	243	320	374	339	266	396	236	273	314	294	233	236	267	246	332	481
nrfB	81	90	56	63	64	80	79	76	58	73	70	69	79	79	70	57	65	50	69	111
nrfC	23	25	22	18	17	18	16	6	18	20	15	31	25	22	20	13	22	10	19	17
nrfD	23	27	7	23	17	14	30	10	13	9	25	31	20	29	21	7	20	10	17	10
nrfE	115	111	81	118	140	91	128	125	69	97	116	84	118	98	110	67	72	79	85	107
nrfF	15	9	13	14	18	5	16	19	14	18	10	14	13	11	13	14	10	8	15	18
nrfG	115	103	84	121	103	118	130	149	73	146	132	130	81	100	88	84	113	93	111	156
nsrR	609	748	581	571	913	726	702	1018	504	756	498	797	839	503	764	551	504	756	565	940
nth	846	1058	266	869	296	1004	1314	558	895	350	779	985	393	848	301	796	925	386	949	374
nudB	1369	1353	691	1263	783	1031	1325	1098	739	360	1078	1278	994	1192	733	697	828	753	743	322
nudC	1683	1534	839	1415	1067	988	1378	1089	1206	1012	1377	1317	1131	1527	1133	816	858	815	1415	1339
nudE	4653	4305	1960	4057	3247	6200	7473	7709	4694	10555	4103	3896	2682	4297	2738	4474	5829	5601	5068	13181
nudF	1830	1708	1027	1448	1432	1541	1629	1563	1320	1748	1503	1471	1312	1438	1343	1036	1060	1217	1254	1657
nudG	313	240	179	240	256	400	396	564	297	426	255	263	230	279	218	250	223	382	221	364
nudI	228	174	108	210	171	349	361	407	371	746	205	186	148	237	168	240	282	333	427	999
nudJ	444	564	144	458	209	375	482	340	344	280	349	577	218	468	200	318	387	290	360	288
nudK	675	675	147	575	230	600	829	509	559	518	498	657	241	607	249	354	357	349	305	286
nudL	1122	1027	500	959	808	642	791	788	687	957	957	999	730	962	733	468	575	587	660	1142
nuoA	7233	8988	2660	7257	4055	5701	8639	5865	6783	6209	6286	8382	3635	7350	3702	4133	7166	4729	7514	7570
nuoB	6560	8378	2323	7267	3656	5369	7308	8394	6539	11280	5709	7692	3115	7037	3440	3843	5755	6457	7222	13551
nuoC	11499	14459	3370	12137	5684	8363	12387	6692	10796	4289	9871	13140	4939	12578	5815	6018	8634	5174	11489	4999
nuoE	1898	1981	619	1881	1174	1189	1812	1273	1256	611	1577	1956	937	1883	1183	868	1000	869	1255	647
nuoF	2974	3372	1162	2881	1689	2177	3048	2096	2314	1064	2376	3020	1676	3032	1518	1567	1747	1412	2228	1046
nuoG	12613	14865	6021	12769	9845	8690	12080	10887	10184	8120	10584	12836	8713	12862	9599	6251	8722	8173	11287	9494
nuoH	2724	2983	1522	2558	2125	1541	2388	2015	1960	1095	2159	2626	2088	2602	1998	1071	1362	1303	1845	1198
nuoI	1108	1121	575	1053	725	526	812	639	751	421	798	961	785	1087	677	460	575	461	847	446
nuoJ	962	969	495	835	651	628	793	725	636	380	726	820	637	803	586	430	450	467	642	476
nuoK	225	235	153	214	173	212	274	311	143	122	183	229	203	237	183	171	147	210	154	164
nuoL	3818	3918	2165	3467	3051	2545	3266	2951	2412	1664	3041	3360	3104	3508	2628	1723	1967	2060	2630	1699
nuoM	1995	1926	1044	1706	1324	1326	1565	1699	1300	914	1457	1745	1345	1735	1250	941	1007	1176	1287	955
nuoN	6333	5617	2492	5321	3513	4235	5129	3929	3934	2313	5082	5511	3422	5197	3040	2782	2972	2604	3587	1934
nupC	9226	14838	1094	4145	1654	7718	9125	7391	5120	4907	7939	14255	1952	4128	1587	5694	7785	5909	5952	5920
nupG	1149	1427	854	854	1274	912	1277	1335	737	971	959	1374	1195	971	1137	688	936	915	803	988
nupX	126	139	115	123	109	84	129	113	69	71	111	130	100	106	112	80	83	65	86	71
nusA	9251	11883	4108	8323	5657	8733	12297	17972	7711	11152	7472	10495	5688	8478	5619	6085	7144	12576	7193	11092
nusB	2680	3990	724	2849	998	2428	2943	2538	3315	2334	2405	3609	958	2846	888	1679	2035	1926	3332	2482
nusG	11679	14421	4210	11242	5827	13160	14836	23501	11427	20425	10398	13399	6092	11060	5395	9600	11440	17206	11935	24030
obgE	990	1200	494	830	575	938	1341	2154	614	1150	731	1030	701	789	538	583	573	1370	445	827
ogrK	180	185	104	164	205	190	159	241	160	337	140	173	167	151	191	116	114	170	108	299
ogt	0	0	0	0	0	0	0	0	0	0	0	0	0	0	0	0	0	0	0	0
ompA	308774	324524	240578	337832	428304	237814	283032	329589	328965	349575	274197	311365	335601	344388	394510	177102	231376	258750	358606	403146
ompC	388953	368444	254914	253444	310589	193472	243890	259336	237422	236869	330043	342169	350688	257520	284346	138229	178918	199600	237182	260473
ompF	182204	218660	51322	134958	79683	356472	333876	290995	137034	80280	160627	202340	81434	143822	92506	241724	246494	221984	146495	93694
ompG	41	38	33	42	39	55	72	47	40	33	26	29	40	37	26	32	56	33	48	40
ompL	31	26	34	27	35	32	30	27	15	26	21	30	37	31	28	27	21	15	35	21
ompN	3598	3185	2228	2618	2823	1858	2434	2485	2233	2111	3075	3265	3131	2615	3002	1453	1901	2062	2332	2618
ompR	3798	3366	4371	3422	6764	3886	3542	5313	3298	6623	3476	3124	6087	3630	6051	2731	2808	4254	3732	7764
ompT	79814	67078	21992	89023	57726	108213	81937	66666	125927	90391	67720	62476	32617	93186	62725	73147	52070	49399	114421	94105
ompW	129	125	98	75	144	92	91	113	65	76	70	109	142	84	161	74	68	54	67	69
ompX	112272	78179	49343	94972	105265	146879	103248	120901	96106	114663	100447	75863	72812	96399	97675	107873	86871	93760	109222	142368
opgB	4338	3086	897	3183	1541	6234	3804	3186	3872	2647	3662	3205	1355	3174	1513	4355	2779	2347	4075	3056
opgC	584	738	202	619	274	878	1586	566	787	244	507	655	302	655	250	623	1311	428	801	286
opgD	5192	5541	2106	4669	3061	5942	6201	5363	4511	3243	4682	5084	3034	4845	2922	4161	4502	4044	4810	3700
opgE	1349	2130	1011	1405	841	1594	2233	1650	1128	1072	1148	2039	1245	1410	795	1113	1619	1121	1125	1153
opgG	12256	14641	3338	11624	4892	10662	12105	7553	10879	3381	10372	13802	4771	11897	5000	7568	8554	5950	10455	3836
opgH	11751	14949	4022	10962	4253	10069	12676	7811	9478	3643	9755	13422	5762	11141	4651	7333	9389	5992	9934	4015
oppA	26091	28592	14445	26102	27687	20768	19814	22829	21265	13345	22708	26908	20733	26951	25728	15270	16289	18025	23343	15390
oppB	670	693	212	595	379	503	590	363	386	130	501	602	279	605	311	388	405	296	405	140
oppC	807	801	204	646	372	688	690	737	434	209	575	805	313	612	359	358	321	439	322	150
oppD	1690	1764	554	1548	1089	1266	1251	1865	918	678	1328	1687	815	1481	1142	843	804	1291	799	605
oppF	2178	2342	1160	2255	1973	1434	1568	1737	1407	1415	1903	2338	1563	2106	1965	950	899	1181	1186	1263
orn	2446	2333	873	2150	1672	2380	2246	2742	1909	2224	2017	2199	1227	2154	1747	1442	1245	1903	1567	1699
osmB	3822	3174	3579	3918	6435	3639	5668	3530	2783	2489	3227	2915	4860	4052	6105	2459	3593	2581	2443	2363
osmC	14368	8327	9923	10939	19013	6958	5920	7456	6048	5982	12006	7937	13385	11112	16834	5019	4304	5444	5885	6217
osmE	10506	6472	13655	7963	23700	8564	9299	12757	7919	9989	8116	5731	17043	7707	19939	5659	5705	8537	7210	10652
osmF	2177	1475	2220	1786	4249	2106	1935	3495	1523	3004	2006	1379	3093	1844	3509	1460	1474	2589	1712	3369
osmY	9931	6800	7600	8712	13632	6267	8107	6852	5451	4658	7893	6498	10362	8655	12890	3996	4559	4759	4996	4818
otsA	7461	5307	6325	5945	9829	4245	4843	3707	3570	1755	6496	5071	8437	6093	9054	3079	3740	2852	4122	2010
otsB	3240	2313	3979	2179	4635	2098	2222	1758	1336	1254	2757	2107	5355	2294	4361	1425	1401	1367	1299	1252
oxc	115	109	85	121	132	162	188	148	106	85	101	119	132	126	125	109	127	124	101	89
oxyR	2755	3252	1785	2797	3095	2770	2946	3172	2851	3427	2304	3030	2457	2619	2740	1637	1674	2295	2175	2368
paaA	52	69	45	49	58	62	79	64	41	47	63	73	58	44	57	37	48	58	44	73
paaB	15	9	5	20	15	8	13	11	4	14	7	15	16	12	16	6	5	6	8	12
paaC	23	26	28	25	38	27	47	30	23	31	28	43	50	39	30	19	24	26	30	27
paaD	26	13	17	18	21	7	17	14	8	10	10	21	23	14	24	5	12	10	12	19
paaE	86	50	67	56	92	46	75	62	50	56	68	75	74	89	92	32	45	61	39	58
paaF	42	36	33	43	50	25	33	40	24	22	28	37	39	25	35	15	20	24	26	20
paaG	21	18	9	18	14	14	14	12	8	8	14	14	20	17	11	11	10	10	4	15
paaH	68	61	56	50	54	56	54	57	34	48	54	59	58	66	59	37	37	47	49	43
paaI	40	28	33	39	39	30	25	42	21	22	40	37	38	29	18	19	29	37	24	44
paaJ	503	483	395	393	489	352	488	467	293	406	455	433	518	375	427	278	333	386	304	407
paaK	461	332	339	317	405	322	393	324	240	226	329	348	375	267	342	217	228	251	242	250
paaX	757	617	721	600	970	618	766	949	486	1112	591	594	926	544	964	368	390	608	358	929
paaY	225	183	217	152	314	158	202	111	123	61	184	210	291	174	283	72	104	103	97	45
paaZ	61	57	52	52	58	34	40	59	32	42	56	70	74	57	53	37	31	51	37	49
pabA	182	137	126	128	114	125	161	235	93	147	83	116	163	114	94	78	102	156	98	218
pabB	1464	1482	840	1344	1288	1137	1378	1411	927	1029	1181	1449	1112	1340	1266	808	971	1046	1037	1234
pabC	345	357	152	307	249	375	491	595	257	312	284	305	208	291	238	250	342	380	255	342
pagP	461	372	215	289	257	245	249	225	210	205	393	318	334	269	260	169	223	189	234	242
pal	16147	16091	5425	17086	10749	18922	23055	22094	16397	13301	12418	15971	7731	16519	10986	10859	10712	14285	12096	9720
panB	6662	7340	2777	6630	4851	5446	5554	6586	7578	7888	5905	7062	3893	6753	4703	3816	4518	4774	7733	8546
panC	8733	8913	3535	8642	6233	7213	6905	7814	8892	10781	7768	8622	4927	8678	5699	5138	5344	5768	9105	11501
panD	7952	8300	2344	9403	3749	12352	11740	12596	11330	16774	6943	7579	3158	9717	3454	8889	9486	9764	12802	20309
panE	2020	1996	2063	1916	3467	1898	1925	2566	1695	2433	1703	1792	2783	2043	3305	1252	1311	1679	1600	2257
panF	878	951	497	772	531	795	1032	1038	729	748	677	893	664	755	560	566	666	725	645	724
panM	387	437	247	382	281	389	512	419	398	618	350	419	311	377	231	278	289	367	359	584
paoA	205	151	188	136	223	131	154	148	121	140	154	133	247	168	214	98	123	116	125	141
paoB	192	168	176	145	198	111	125	118	80	103	167	149	216	147	171	60	94	87	109	97
paoC	447	357	330	316	365	180	260	194	164	148	351	340	445	302	325	123	168	114	189	156
paoD	361	363	295	300	315	191	202	195	188	196	296	332	404	298	313	132	157	158	186	209
parC	7180	8828	2988	6545	4360	6718	8584	10297	7096	9118	6118	7822	4298	6617	4448	5105	6333	7529	7738	10786
parE	3978	4772	1889	3579	2210	3102	4273	4475	3759	4070	3267	4114	2477	3689	2097	2272	2697	3172	3596	4243
patA	53331	26060	136197	25494	185288	26587	13462	59871	17226	82843	47323	24492	180045	26585	154267	20369	12162	45603	21448	97565
patD	1933	1581	644	732	498	1333	1566	1402	464	341	1455	1420	982	774	570	908	980	1066	534	320
pbpC	1193	1354	666	1053	684	1013	1237	783	896	495	1068	1212	905	1110	661	679	925	573	894	547
pbpG	2807	2589	1093	2506	1598	2751	2712	2809	2130	3468	2464	2534	1522	2629	1529	1953	1879	2220	2202	3738
pck	3377	5344	2341	3464	3626	3468	5583	5708	4850	5663	2876	5060	3221	3567	3188	2464	4353	4084	5156	6631
pcm	671	648	327	531	423	536	730	724	444	475	531	607	373	538	511	365	321	469	349	360
pcnB	11912	16212	2887	11208	3878	11941	16636	11202	12120	6937	10071	15221	4326	11261	3814	8396	11998	8375	12840	7159
pdhR	4580	6444	947	4641	1320	3273	7310	5381	5578	3745	3961	6410	1339	4512	1305	2365	5507	4026	5926	4434
pdxA	1718	1957	436	1587	489	1094	1571	610	1265	373	1425	1678	613	1702	535	864	1209	516	1527	488
pdxB	5138	5414	1860	4569	2758	4356	4726	5377	4461	6466	4098	5155	2484	4619	2372	3107	2675	3657	3929	6237
pdxH	4955	5486	1296	4338	2225	4023	4532	3525	3559	2333	4257	5061	1880	4589	2536	2770	3275	2683	3738	2776
pdxJ	3600	2888	2066	3120	4302	3397	3105	3740	2601	2886	3186	2747	2986	3344	3662	2492	2352	2796	3135	3307
pdxK	1925	1625	959	1992	2012	1944	1727	1749	1669	1704	1678	1549	1427	1932	1980	1201	1073	1242	1619	1656
pdxY	1614	2060	865	1672	855	1342	1739	1249	1506	983	1452	1773	1236	1710	799	866	1178	878	1607	1208
pepA	13960	13139	7887	11906	12337	13957	15325	19782	14144	19902	11861	11671	10971	12484	11104	10111	11097	14661	15102	22671
pepB	1645	1753	955	1501	1330	1475	1710	1748	1398	1349	1237	1530	1302	1538	1218	1017	1134	1196	1563	1481
pepD	13856	10424	5305	12949	9679	10640	9019	8217	12062	7715	11809	9881	7917	13094	9003	7073	6169	6285	10828	7606
pepE	229	333	147	218	196	213	282	342	241	393	187	278	190	198	154	149	188	253	197	456
pepN	10631	9509	7556	10235	11726	7715	7986	7376	7090	6042	9226	8603	10721	10836	11592	5590	6300	5990	8541	7520
pepP	7347	8481	6087	7264	9204	5309	6678	5464	6853	4727	6295	7915	8274	7491	8479	3946	5410	4315	7710	5529
pepQ	5153	4986	3915	4929	7112	5212	5062	7833	5512	11643	4450	4707	5629	5127	6613	3787	3672	5841	5691	11766
pepT	4455	3070	4983	3539	8075	3572	3338	4508	2461	3547	3839	2869	6810	3633	6850	2397	2259	3288	2439	3634
perR	666	680	353	540	552	548	731	638	461	577	490	673	452	556	420	407	541	451	541	565
pfkA	15490	14199	9914	13614	14649	15638	16437	17484	14084	15104	13653	13150	13810	13908	12197	11295	11533	12707	13929	15404
pfkB	6227	4870	2472	6038	4857	3833	4506	4960	5543	6882	5749	4923	3653	6146	4559	2757	3251	3798	5653	7023
pflA	3286	3349	1869	3038	2752	2855	3191	3544	2573	4689	2681	3182	2562	3232	2567	2008	2581	2693	2818	5374
pflB	52269	45070	24527	50045	50092	40741	38381	43803	36891	31866	46363	45533	35484	51297	45571	29278	31736	34122	39803	35710
pflC	54	50	47	49	53	44	49	58	34	35	43	50	60	35	73	25	34	29	32	40
pflD	584	468	479	470	679	502	483	502	371	391	517	475	633	423	589	354	444	396	466	375
pfo	10675	10577	8119	8849	10577	6229	6885	5755	6248	4143	8852	9657	11341	9026	9842	4327	5136	4547	6852	4796
pgaA	1159	1303	973	1017	1324	1538	2235	2256	1951	3129	1006	1254	1400	1041	1202	1047	1773	1759	2013	3633
pgaB	268	275	157	257	223	318	438	189	425	135	220	244	213	229	175	211	393	161	437	150
pgaC	185	187	108	202	113	246	329	152	264	114	133	195	122	188	128	181	272	108	272	98
pgaD	284	269	174	270	158	267	330	230	208	163	221	253	189	239	170	189	255	181	256	209
pgi	31516	23960	6025	27051	8940	28049	23580	14131	26080	8944	27643	22865	9823	28209	10585	19551	18356	11446	27324	10613
pgk	11407	10996	5388	11525	7479	10633	9786	11562	10729	10580	10071	10315	7368	11367	6712	7811	7464	8905	12401	11528
pgl	3333	2161	2082	2446	2575	1982	1773	2194	1216	1279	2682	2171	2858	2310	2582	1421	1199	1580	1255	1293
pgm	7314	6676	3607	7021	5567	4786	5898	5584	5579	4749	6017	5862	5137	7294	5674	3254	3721	4155	5726	5182
pgpA	1777	1767	1215	1476	1458	1319	1838	1524	1353	1141	1420	1734	1702	1442	1312	914	1230	1079	1236	1088
pgpB	987	901	743	800	1000	953	1130	1228	763	1072	793	858	966	790	892	585	583	789	662	980
pgpC	3137	2008	1890	2211	3029	2469	1801	2106	1953	2958	2656	1995	2562	2210	2657	1681	1245	1574	1950	3306
pgrR	1080	792	531	953	972	1193	1236	1192	1007	957	972	786	759	1007	898	848	941	900	1027	1145
pgsA	3591	3198	1942	3317	2727	2997	3553	2781	2747	2049	3114	3024	2477	3292	2517	2130	2742	2133	3027	2373
pheA	6799	5236	6954	6848	9012	8481	6054	4605	5011	2772	6101	5048	9961	7258	8642	6362	4980	3681	5737	3189
pheL	1154	258	222	544	824	716	573	613	383	284	900	289	282	443	677	542	409	411	431	449
pheM	308	253	89	252	151	143	374	177	160	91	268	244	98	227	116	134	279	145	192	120
pheP	1655	1856	461	1542	744	2504	3157	2389	1816	1174	1366	1875	668	1490	604	1557	1607	1582	1555	983
pheS	4813	6562	1695	4841	2426	5590	7446	5474	4902	3236	4208	6004	2508	5130	2373	4035	4872	4144	5042	3632
pheT	16599	17992	9956	14009	13781	15245	19286	16705	13501	11759	13534	17046	13759	13669	13461	9934	10911	11490	10751	9340
phnC	46	45	29	33	30	38	47	49	33	46	42	42	38	31	31	27	47	38	29	44
phnD	71	67	45	58	55	68	68	54	54	46	70	74	46	62	41	59	63	49	37	42
phnF	35	59	35	37	42	26	35	45	24	38	31	58	56	21	36	25	32	19	21	43
phnG	25	27	19	26	14	21	23	37	23	15	18	21	22	19	10	17	19	17	23	16
phnH	35	44	18	31	20	38	41	54	29	43	32	54	30	34	21	19	26	41	28	41
phnI	29	28	18	22	24	26	27	24	18	18	21	27	29	22	31	23	16	14	16	19
phnJ	51	43	44	42	38	36	44	43	34	37	61	30	50	37	46	29	36	33	27	34
phnK	52	86	51	37	60	32	37	44	34	51	41	63	67	44	44	32	32	42	28	43
phnL	430	420	292	428	483	373	364	453	276	349	382	414	419	351	376	246	292	281	255	359
phnM	166	172	99	146	141	132	139	148	95	104	160	140	157	155	138	97	128	103	106	131
phnN	73	62	80	65	118	54	50	59	26	74	77	69	126	70	104	38	42	36	56	65
phnO	322	357	253	286	367	195	215	372	184	313	322	296	329	271	318	138	154	266	198	431
phnP	635	667	396	545	358	348	455	443	295	365	540	609	560	530	341	207	325	329	290	381
phoA	1076	947	881	943	1126	1183	1268	1749	693	840	1021	878	1065	878	1097	844	983	1276	734	1158
phoB	1211	1106	945	895	1403	1153	1122	1304	581	1207	967	1070	1276	915	1238	793	722	970	604	1331
phoE	537	469	356	591	456	551	806	727	444	620	461	399	462	566	363	369	568	507	449	605
phoH	10391	7158	8623	7183	11434	7255	6028	5256	4347	8879	8887	6893	11634	7382	11306	5523	4983	4275	5061	10118
phoP	2520	1489	1361	1783	2614	3262	1681	2501	2083	2392	2040	1455	1903	1851	2708	2223	1131	2000	2076	2647
phoQ	3667	2787	1844	2880	2272	3324	2736	1963	2615	1650	3108	2583	2479	2791	2124	2401	1912	1492	2601	1804
phoR	1132	1071	912	861	1253	916	1052	991	480	743	950	961	1244	903	1069	639	712	788	507	756
phoU	1364	1341	1044	1335	2153	1196	1323	1228	891	964	1233	1192	1572	1282	1937	796	789	903	868	1026
php	172	167	130	144	158	158	186	231	125	161	160	190	204	144	139	137	144	180	162	203
phr	1111	1088	432	960	552	703	940	522	720	376	910	935	628	1000	556	473	651	392	767	471
pinE	36	29	22	30	32	30	40	50	21	19	28	26	20	20	20	21	22	27	33	21
pinQ	120	128	101	107	127	128	146	114	98	54	93	104	160	113	105	80	137	79	75	84
pinR	154	180	215	119	268	168	212	175	133	114	131	172	304	113	226	144	189	141	149	145
pitA	6016	8306	3558	5222	3563	7858	10182	12864	5683	9225	5127	7425	4912	5480	3249	5682	6617	9037	5879	10023
pitB	222	247	151	189	143	225	279	306	174	233	164	201	210	173	129	186	203	252	175	226
pka	4071	4253	2725	3269	3800	2557	3270	2706	2326	2188	3493	3783	3546	3107	3334	1882	2480	2098	2569	2567
plaP	4627	8210	487	4036	653	5983	8702	6128	3507	1666	3769	8548	815	3793	772	3723	4379	3975	2693	1532
pldA	1554	1788	629	1559	1019	2227	2638	3541	2047	3286	1395	1725	850	1549	980	1413	1393	2386	1611	3124
pldB	3750	3802	2410	3128	3284	3290	3705	4051	2735	3306	3221	3623	3214	3143	3007	2225	2709	3039	2805	3895
pliG	21271	3875	3715	21863	25361	16263	2740	2384	14799	7391	18980	4504	6248	22136	24546	12427	2683	2472	16978	9140
plsB	10953	13935	4206	9683	6762	10276	11960	13652	10900	15891	9507	12854	6065	10268	6326	7257	9795	10562	11901	18201
plsC	2273	2375	1050	1961	1477	2454	2654	2837	2369	4262	1946	2158	1456	1976	1472	1789	2108	2266	2594	5208
plsX	6166	7327	1491	5452	1840	6836	9695	4672	5053	1864	5170	6935	2121	5448	1962	4897	6863	3540	5181	2558
plsY	907	915	608	791	699	934	1138	1091	927	1021	819	804	734	774	699	702	787	859	1000	1291
pmbA	2899	2517	1873	2354	2913	2172	2557	2942	1776	2157	2408	2278	2641	2408	2573	1620	1809	2274	1958	2528
pmrD	310	144	159	201	293	576	229	299	354	441	286	161	204	199	320	370	104	203	275	468
pmrR	169	100	113	127	172	126	116	121	61	51	119	72	145	100	109	101	52	69	60	81
pncA	1307	1306	445	1219	671	1048	1232	1012	1092	770	1075	1162	628	1166	690	714	935	796	1132	953
pncB	15105	17979	4969	13926	8449	11932	17028	17445	11898	13886	12968	17109	7072	14089	7871	8444	11336	12605	11845	14883
pncC	1069	1104	280	864	485	1225	1123	2045	849	1467	817	896	373	838	416	790	820	1368	872	1508
pnp	22594	29771	9963	19474	12717	20024	27447	26834	18048	16993	19105	27309	13885	19513	11638	13787	17983	19452	17906	17316
pntA	5602	4580	1993	6230	3474	9907	6482	10867	7389	9182	4366	4098	2815	6297	3423	6330	3661	7356	6960	8486
pntB	3566	2507	1472	3487	2270	5154	3905	4495	3963	3430	2821	2476	1967	3364	2254	3335	2329	2981	3680	2954
pnuC	4536	3565	3110	3148	4283	3225	3948	6325	2909	4363	3345	3321	4243	3148	3854	2137	2416	4386	2535	3702
polA	4111	3831	2507	3788	3843	3425	3519	3540	3095	3003	3320	3555	3570	3872	3551	2321	2238	2496	3074	2996
polB	1618	1548	1518	1488	1974	1224	1393	1024	1062	797	1368	1412	1893	1415	1813	922	978	801	1139	934
potA	4273	5499	962	4190	1620	4044	5024	3280	4172	1876	3750	4993	1501	4375	1462	3046	4085	2591	4624	2323
potB	709	993	143	752	159	674	924	354	698	105	597	774	244	748	189	603	657	304	826	166
potC	719	930	210	733	288	816	899	612	611	257	650	850	331	723	338	614	624	437	673	333
potD	4897	5713	1578	4327	2153	4717	5088	4358	4170	2635	4094	5620	2433	4106	2324	3145	3101	3119	3913	2644
potE	303	281	224	274	295	284	365	322	192	180	293	232	318	247	321	210	263	266	244	244
potF	7190	4562	5312	3497	6247	6762	4142	5556	3413	3587	5688	4338	7384	3629	5543	4887	3064	4014	3828	4106
potG	3571	2446	2551	1980	3594	2358	1867	1951	1724	1687	2879	2336	3675	1967	3101	1706	1314	1488	1656	1692
potH	584	379	358	327	349	438	369	166	235	55	490	379	486	293	389	320	245	149	284	90
potI	1608	1253	1054	745	675	1245	878	391	622	164	1272	1068	1391	835	622	1014	597	346	751	208
poxB	8886	5590	6851	5869	8916	3686	3721	2935	3220	1948	7299	4867	9578	6299	8497	2692	2472	2458	3344	1945
ppa	35662	39928	7958	32827	13544	43187	49873	45714	40070	33111	30711	37463	11956	33361	13286	31136	36862	33022	42368	37274
ppc	39988	32699	13426	40238	21956	26839	18794	16492	28236	14871	34527	29383	20487	41694	22452	19881	14785	14069	31306	17684
ppdA	27	24	19	14	22	11	35	34	13	23	15	30	24	19	23	18	18	15	14	22
ppdB	82	66	71	56	53	62	64	84	37	75	72	72	85	53	83	36	32	45	55	80
ppdC	49	54	34	57	58	48	50	74	28	81	60	45	52	64	58	32	34	48	41	82
ppdD	30	44	38	28	30	29	37	40	25	31	33	45	51	42	29	26	31	20	31	33
pphA	719	836	1053	654	810	493	760	610	433	451	586	780	1311	624	700	337	565	431	417	524
pphB	76	107	56	83	44	84	169	42	64	27	76	108	67	100	27	69	135	45	56	34
ppiA	2005	2272	615	1901	1345	2840	3145	4397	2644	3702	1572	2183	893	1971	1216	1999	2090	3294	2598	3975
ppiB	20625	17999	5485	21041	15400	25096	23442	35327	23969	31946	18056	17652	7979	22062	15500	18026	18128	26343	25397	35429
ppiC	2534	3351	943	2279	1363	3217	3994	4464	2815	3728	2255	3037	1318	2349	1303	2313	3273	3492	3111	4633
ppiD	9811	9663	6142	9292	10376	10026	10646	14148	8777	11558	8241	9084	8638	9374	9686	6459	6382	10343	7673	11160
ppk	7647	7020	3397	6729	4668	5770	5867	3447	5285	1919	6864	6507	4815	6926	4333	4360	4782	2736	5772	2302
pppA	301	326	144	327	170	435	645	466	429	245	295	321	148	317	145	322	473	345	450	361
ppsA	24267	25734	13205	21255	21888	19794	21299	30664	15761	24243	20164	24002	18683	21834	20990	13574	14329	22461	15181	26376
ppsR	1839	1442	1089	1452	2053	1386	1146	1823	1092	1470	1408	1531	1610	1410	1929	921	755	1362	1002	1420
pptA	397	286	177	353	395	473	376	450	332	375	317	277	294	301	368	354	316	371	402	516
ppx	5094	4919	1923	4710	2425	4249	4422	2194	3851	948	4324	4617	3032	4777	2457	2933	3377	1779	3916	1040
pqiA	1597	1893	1283	1344	1310	1363	1904	1539	1019	1331	1349	1762	1818	1234	1057	979	1244	1101	1034	1422
pqiB	2021	2219	1022	1775	1554	2045	2185	2263	1608	1499	1654	2200	1472	1769	1657	1299	1407	1687	1363	1556
pqiC	1086	1069	864	918	1438	836	1096	1838	699	1330	802	977	1173	863	1187	667	807	1235	734	1432
pqqL	682	783	527	710	607	938	1005	863	691	604	615	693	671	697	551	609	789	658	717	622
prc	15619	16688	3992	15144	5645	13266	17297	8541	11447	4951	13461	15326	5748	15273	5571	8841	11265	6316	10996	4992
preA	76	110	70	61	76	99	97	110	45	54	81	100	110	80	86	50	76	86	55	64
preT	174	257	186	143	164	141	240	173	137	203	154	228	213	155	187	96	169	151	145	203
prfA	1334	1696	749	1269	1129	1588	2377	1811	1233	917	1126	1537	1087	1312	1015	1075	1727	1271	1343	907
prfB	11799	13814	3686	11369	6477	11053	12770	13485	11749	11911	10095	13066	5199	11699	6096	7571	8762	10261	11321	12615
prfC	8138	11660	1311	7995	2214	9949	13400	13765	9528	7861	6852	10515	2154	8089	2453	6870	9375	9961	9902	8988
priA	2665	3294	1061	2413	1537	2170	2848	2641	2149	2496	2294	3137	1546	2380	1472	1487	2111	1832	2234	2560
priB	6871	10523	2144	8248	3591	5687	8980	11310	9384	11328	6184	10683	3308	7804	3611	4412	7509	8788	10743	15397
priC	1089	1083	845	941	1404	873	1040	1692	780	2673	911	967	1199	960	1251	608	729	1217	863	2943
prkB	1678	1408	1406	1523	1839	1431	1409	1229	1119	809	1387	1367	1860	1473	1752	950	839	859	1082	947
prlC	5172	4161	5456	4172	8663	3538	3413	3568	3425	3721	4218	3743	7440	4336	7761	2355	2265	2559	3442	3666
prlF	1082	995	772	900	1351	1077	1049	1792	793	1844	937	962	995	854	1372	807	822	1372	834	2283
prmA	2316	2587	1272	2108	1514	2448	2781	2243	2079	1395	1956	2402	1718	2196	1379	1664	2031	1742	2238	1598
prmB	6572	7094	2231	6102	3918	7505	7805	10886	5970	10155	5514	6675	3321	6416	3765	5368	6215	8350	6940	11898
prmC	275	362	185	277	227	320	467	309	267	193	257	338	261	291	197	180	298	241	211	189
proA	4351	3689	2363	3746	3592	4034	3831	5152	2582	3598	3504	3260	3299	3794	3325	2627	2094	3484	2512	3491
proB	5628	4894	2791	4887	4235	5775	5443	7461	4098	5822	4828	4253	3882	4972	3864	4158	4047	5542	4608	6774
proC	1667	1733	537	1451	925	1180	1166	1609	1184	1404	1383	1652	825	1509	995	826	835	1197	1256	1458
proP	11741	6501	9079	8935	15670	14116	8485	20631	9585	22339	9882	6479	12023	8642	13352	10245	5845	14753	9801	24217
proQ	14940	18855	4569	16154	7339	17482	21762	24595	16678	27760	13624	17917	6421	16569	6994	12638	17433	18800	18487	33425
proS	18627	24771	5014	17780	7665	16115	20451	18156	15742	10333	15350	22366	7270	18122	7498	11437	13113	13172	16746	12881
proV	437	436	175	603	300	1588	2418	1445	2519	861	378	451	222	636	267	1162	1742	1087	2490	1075
proW	395	423	242	504	321	853	1180	636	1253	655	336	398	314	503	336	652	823	434	1271	725
proX	522	514	327	557	442	849	1013	725	1100	656	445	478	457	546	425	607	713	554	1081	757
proY	1249	1401	628	1136	751	1053	1206	1551	953	1484	903	1191	811	1200	705	730	762	1096	1028	1618
prpB	187	167	548	126	730	189	135	603	157	672	169	118	811	139	588	146	109	408	156	756
prpC	140	108	312	105	343	141	127	199	93	141	144	119	485	137	279	81	92	138	108	184
prpD	100	126	168	77	165	79	87	63	52	65	113	104	223	86	142	53	66	62	58	79
prpE	173	172	121	147	128	149	161	146	99	107	136	177	163	163	132	85	97	131	99	114
prpR	457	445	350	339	332	320	395	272	202	165	416	402	439	390	300	246	343	250	268	203
prs	30473	51157	3942	30885	6080	37139	48033	42267	32624	43436	26365	47582	5836	31397	6355	27142	37234	31934	36245	49156
psd	4535	4304	2060	4016	2881	3515	3328	2855	3455	2590	4080	4082	3002	3939	2727	2620	2371	2086	3442	2869
psiE	2624	1211	7012	1579	10006	2200	848	3123	923	6258	2320	1133	9466	1508	9312	1634	693	2407	1037	6907
psiF	1983	1265	2083	1389	3229	1271	1255	1444	797	1264	1717	1270	2925	1529	3189	963	1079	1171	1041	1568
pspA	10406	11840	9291	8950	14569	21409	30742	37679	9973	23725	8542	10541	12081	9237	13515	13905	19351	25752	9437	23559
pspB	642	665	572	532	822	984	1291	1560	316	749	522	613	775	504	788	651	809	1150	335	832
pspC	1277	1340	1067	1042	1670	1635	2294	2678	622	1576	978	1216	1354	866	1300	1148	1238	1707	533	1413
pspD	337	391	281	287	416	400	680	574	132	339	282	346	384	273	392	263	266	311	115	248
pspE	1897	2150	1584	1826	2213	2304	3374	3415	1479	2464	1631	2238	2047	1788	2068	1614	2304	2469	1596	2799
pspF	625	556	433	538	726	601	609	812	583	812	509	488	666	560	656	415	437	594	594	906
pspG	3355	3621	3257	2594	4263	4793	6242	7359	1878	6049	2842	3244	4347	2457	3707	3449	4330	5126	1945	7513
pssA	8549	8638	4453	7274	5439	9190	10655	10792	7268	6857	7545	8179	6096	7482	5140	6488	7994	8435	7727	8615
[truncated: 2,093 more rows]

## Sheet: ns_filt_counts
	1_WT_STR_0h	2_WT_STR_5min	3_WT_PFR5_5min	4_WT_STR_28h	5_WT_PFR5_28h	6_SR_STR_0h	7_SR_STR_5min	8_SR_PFR5_5min	9_SR_STR_28h	10_SR_PFR5_28h	11_WT_STR_0h	12_WT_STR_5min	13_WT_PFR5_5min	14_WT_STR_28h	15_WT_PFR5_28h	16_SR_STR_0h	17_SR_STR_5min	18_SR_PFR5_5min	19_SR_STR_28h	20_SR_PFR5_28h
aaeA	486	413	289	376	483	460	474	558	372	663	446	392	416	437	468	357	393	425	380	748
aaeB	651	718	636	574	739	531	644	639	419	423	547	603	818	623	611	392	499	463	459	497
aaeR	1751	1505	1286	1529	1758	1415	1520	1698	1322	2534	1434	1465	1768	1528	1612	1089	1108	1289	1416	2863
aaeX	328	276	359	268	511	274	295	394	235	408	257	267	447	270	426	234	211	280	232	476
aas	2487	1985	1039	2045	1651	2835	2601	3514	2125	3049	2118	1957	1539	1948	1608	1788	1821	2679	2050	3583
aat	2018	1884	1174	1935	1606	1118	1463	1161	1362	1273	1774	1964	1486	1909	1503	859	1171	949	1547	1488
abrB	671	763	428	579	475	497	642	541	532	460	620	708	486	618	485	363	461	340	538	461
accA	5671	7028	2564	5583	3758	6125	7140	11299	5658	15044	4988	5497	3495	6111	3636	4807	5660	8779	7835	23663
accB	7246	8968	1735	7041	3211	6691	8178	8049	7343	8238	6157	7556	2440	7230	3299	4948	6045	6354	8477	10690
accC	20183	24197	3922	20458	7151	18375	24982	21155	20348	20518	17885	21930	6113	20755	7170	13241	19466	16454	22559	24263
accD	17157	19010	5711	16075	10464	20022	21010	30328	18077	41014	14439	18611	8167	15391	9212	12108	11982	20550	13926	35324
aceA	56734	46342	39524	49901	55787	49412	43777	31005	49018	26555	48277	43245	55171	51371	51613	34737	32311	23940	49872	29072
aceB	86720	69717	56734	74275	80259	72605	59433	57144	72739	64019	75635	64992	78170	75675	75689	53403	47251	45546	78231	75235
aceE	34489	44002	9444	33301	14863	27270	42341	46998	31707	21471	27100	42110	14549	32898	15717	18420	27970	33305	31289	21854
aceF	11623	14741	6330	11202	7829	6902	11808	13086	9622	6611	9241	12742	9011	11402	7797	4896	6515	9168	9645	7624
aceK	12423	11460	7482	10949	8391	9755	10612	6118	9907	4536	10721	10844	10163	10694	7894	7352	8302	4700	10579	4868
ackA	7688	10544	3121	8634	4574	7323	8902	10355	8915	8552	6465	10323	4356	8900	4637	4700	5991	7412	8299	9159
acnA	7284	5824	7286	6350	8941	4359	5255	4037	4977	5134	6049	5021	9915	6731	8586	3240	3829	3247	5493	5410
acnB	33595	37435	19459	38893	31136	27581	31533	33169	32097	42593	27300	35708	26727	38220	29471	18883	21203	23871	29734	37493
acpH	915	878	514	749	661	803	856	912	721	1388	762	819	707	768	540	585	640	673	815	1810
acpP	88196	86391	28537	75066	49899	109070	102715	103115	93033	86808	73730	82313	40652	75132	48330	75309	72015	77599	90060	101537
acpS	743	607	284	599	414	687	678	523	566	255	642	570	430	674	449	502	566	421	698	384
acpT	1298	1259	775	1143	934	1302	1517	2060	1143	2104	1141	1218	1055	1141	844	897	1143	1551	1210	2497
acrA	5230	5446	3864	5167	6280	7115	7173	10992	5321	7644	4584	4648	5358	5459	6032	5127	5746	8460	6482	10000
acrB	10789	9793	5895	10064	9232	10913	13304	10123	9078	5557	8722	9571	8207	9951	8511	6803	7199	6835	7517	4638
acrD	911	851	495	795	632	763	937	790	606	545	770	814	674	754	614	571	672	530	718	627
acrE	145	143	162	121	167	144	141	159	114	126	118	118	215	114	200	116	126	133	135	151
acrF	896	826	861	729	1094	757	757	780	572	591	766	801	1170	715	903	556	551	646	586	730
acrR	2805	2409	1611	2396	2585	2942	3302	3088	2538	2272	2490	2345	2121	2516	2411	2182	2674	2551	2818	3041
acrS	22	32	12	29	21	40	58	39	22	18	28	33	27	36	11	29	48	17	30	24
acrZ	3164	2770	1648	2660	2549	4240	4379	6048	2588	3976	2610	3107	2142	2146	2230	2949	2275	4103	2277	4507
acs	1153	1431	580	920	771	1184	2226	1127	1193	608	846	1202	860	971	804	745	1151	780	1053	650
actP	191	211	148	169	168	249	312	220	157	154	173	197	199	211	162	138	165	155	153	115
acuI	805	707	702	709	1001	696	701	899	520	814	668	707	1029	777	887	492	521	674	572	732
ada	850	935	960	786	1198	492	645	459	481	317	813	910	1292	797	1130	363	436	397	506	340
add	964	1223	1347	790	1847	851	1186	810	433	339	795	1188	1810	807	1783	494	619	638	412	282
adeD	793	1005	532	756	707	897	1105	969	829	756	675	1000	725	744	623	657	832	760	919	786
adeP	5507	6133	835	4893	991	9453	8482	4733	4813	1866	4562	6064	1224	4760	1018	6575	5693	3562	4691	2198
adeQ	100	86	85	94	98	75	92	75	71	40	80	103	104	81	90	56	67	51	60	47
adhE	31616	36042	12363	31410	18132	13762	19402	15634	24306	12396	26911	34384	17776	32163	17681	10325	15694	12417	26813	13920
adhP	7023	5322	4693	4395	6128	1837	2419	1947	1617	1156	5807	4688	6473	4528	5549	1413	1494	1527	1754	1187
adiA	880	945	626	814	815	627	826	727	543	454	679	888	862	783	745	457	611	537	560	531
adiC	402	347	362	383	518	129	202	171	112	141	348	338	421	383	451	130	130	137	182	167
adiY	229	178	107	280	356	142	108	99	72	66	242	148	136	321	310	103	123	96	92	111
adk	14306	15554	2149	14478	3855	20483	22056	24943	19095	12498	11776	14610	3120	14931	3793	12998	13873	17497	15269	10283
aegA	733	654	421	679	677	582	668	615	538	500	584	656	603	708	562	385	452	442	563	599
aer	556	535	351	504	538	637	751	930	502	856	494	456	471	505	476	404	526	630	523	985
aes	347	366	345	290	428	301	343	317	240	304	278	371	462	277	389	198	291	244	295	320
afuC	239	382	275	293	322	310	354	317	272	331	240	341	328	321	292	194	261	249	263	401
agaB	19	13	28	21	28	34	30	27	20	13	19	17	26	21	22	27	23	6	15	19
agaC	56	32	40	43	65	41	48	53	34	47	48	36	51	41	29	46	44	37	48	38
agaD	63	68	65	76	84	86	109	71	50	63	62	83	84	84	74	53	61	66	60	77
agaI	75	75	55	62	70	73	87	61	53	51	64	78	73	96	72	50	62	42	58	62
agaR	3551	3025	2344	2751	3541	3397	3638	4544	2396	4077	2949	2781	3102	2798	3130	2186	2151	3113	2255	3969
agaS	115	127	122	108	98	102	91	97	82	90	66	105	170	101	124	72	90	83	104	108
agaV	67	77	52	61	91	62	58	79	55	64	62	50	76	76	76	56	48	60	47	57
agp	1944	1812	1557	1857	2480	1202	1719	1448	1265	954	1712	1801	2232	1871	2225	966	1300	1098	1297	1147
ahpC	102448	78957	41365	91731	71819	95092	68394	56672	82535	72256	92540	74700	60345	94232	66525	69343	59039	46057	93251	87559
ahpF	18528	15568	7675	16009	11841	16203	14605	18302	15224	19057	15638	14524	10949	16117	11301	11168	10149	13119	14449	18956
ahr	3497	2806	2653	3181	4756	1356	1545	1524	1510	1414	2897	2558	3544	3069	4036	890	982	968	1344	1170
aidB	3174	1414	2544	1331	2192	511	569	752	233	357	2448	1343	3456	1352	2050	395	344	566	234	238
ais	466	364	150	153	124	303	285	306	100	129	445	332	208	168	115	176	226	342	128	181
alaA	6508	6300	3515	6968	5081	6935	4837	6350	7341	10189	5696	5822	4887	6903	4698	5180	3905	4710	7863	11445
alaC	2389	2068	1404	2046	2051	1798	1560	2129	1507	3317	1958	1658	1890	2298	2046	1291	1193	1563	1718	4317
alaE	294	348	199	320	370	511	936	454	172	300	243	301	224	330	336	308	708	356	173	325
alaS	22228	21203	5595	19394	10265	20965	23463	25843	18461	17647	17797	19967	8312	19260	10231	13064	12921	17845	14706	15308
aldA	1096	1973	494	1223	367	1413	3006	822	1414	621	956	1857	686	1290	418	962	2043	677	1302	596
aldB	312	257	207	225	210	176	227	258	122	129	212	255	250	222	177	127	168	168	162	143
alkA	317	286	213	259	293	167	267	311	146	256	230	278	325	229	282	100	118	176	107	147
alkB	251	260	187	270	280	164	192	104	164	65	254	237	255	265	202	119	151	77	127	85
allA	117	85	74	102	113	128	135	147	94	125	105	107	94	95	122	105	99	120	106	185
allB	206	191	203	161	261	176	158	148	117	112	161	177	282	153	245	117	125	135	106	119
allC	137	174	126	177	206	183	198	233	151	148	122	148	175	141	164	143	138	169	135	154
allD	70	86	46	81	31	79	98	96	55	85	50	80	59	67	47	50	66	71	66	76
allE	459	354	259	494	457	576	555	564	414	280	371	330	330	472	422	379	372	328	394	303
allR	5907	5075	6600	5198	8174	3774	4395	4634	3326	3899	4726	4566	8224	4957	7343	2761	3165	3367	3482	4969
allS	121	141	106	109	119	99	101	66	64	79	104	110	147	106	101	76	49	59	81	83
alpA	51	22	8	38	13	56	38	57	38	34	40	28	22	36	15	27	56	38	41	32
alr	1950	2501	603	2115	933	1871	2386	1658	1648	1135	1602	2084	871	2041	873	1345	1449	1212	1833	1265
alsA	146	180	154	154	165	151	173	191	134	118	165	203	213	143	136	104	152	128	141	155
alsB	181	217	83	194	142	209	248	177	200	110	139	177	138	215	139	162	174	139	176	144
alsC	80	87	54	74	86	68	101	71	76	61	79	86	94	89	75	53	71	50	67	88
alsE	94	99	56	95	116	77	71	88	62	84	108	75	90	73	78	57	64	63	87	91
alsK	318	292	235	222	313	239	255	252	175	208	226	276	327	242	280	162	184	184	209	165
alsR	1422	1406	437	1347	726	1661	1678	1664	1390	1348	1267	1356	587	1275	610	1239	1321	1145	1546	1496
alx	659	714	357	578	424	817	1101	858	707	584	513	728	474	551	373	573	710	625	664	525
amiA	2991	3227	1344	2985	1890	4540	4134	4374	3660	6610	2680	3069	1677	3104	1751	3236	3412	3399	4262	8304
amiB	2461	2112	1408	1891	2193	1763	2171	2489	1221	1345	1997	1910	1868	1917	1904	1303	1567	1972	1314	1538
amiC	2891	3256	898	2218	1540	2757	4025	3834	2431	3661	2267	3126	1210	2234	1372	1800	2157	2592	1978	3109
amiD	1960	1763	2167	1734	2867	1504	1764	1434	1363	1093	1656	1702	2920	1867	2564	1089	1298	1089	1486	1268
amn	6790	5157	3252	6873	4648	4359	4271	1868	5043	1087	5935	4974	4542	7041	4603	3270	3459	1595	5399	1298
ampC	563	621	237	536	293	639	667	694	454	493	463	540	319	539	337	419	388	532	402	520
ampD	597	465	364	503	505	456	426	554	449	948	500	513	422	572	577	272	289	483	465	954
ampE	967	894	781	795	900	648	791	961	685	1065	780	849	1019	816	704	393	424	642	495	681
ampG	1384	1646	236	1320	307	1526	2442	865	1493	389	1158	1658	334	1321	301	1105	1579	537	1465	449
ampH	1884	1558	577	1613	1220	1557	1368	1582	1298	2078	1608	1470	882	1658	1083	1132	1024	1202	1403	2324
amtB	5810	2168	12006	2654	19328	6182	3624	15916	3234	12295	4457	2101	15099	2643	17247	3592	1892	9623	2852	9181
amyA	7136	5534	3164	5255	4469	3860	4106	3085	3024	2239	6192	5135	4577	5501	4403	2645	2805	2473	2979	2222
anmK	601	508	346	543	609	682	632	1136	488	1054	485	488	532	582	530	459	499	877	510	1326
ansA	2717	2863	668	2489	1036	2793	3137	2765	2651	1716	2402	2642	948	2543	1022	1975	2412	2138	2942	2102
ansB	385	384	353	301	439	340	419	437	247	361	312	317	466	308	379	261	287	352	312	426
ansP	543	928	270	557	384	935	1144	695	689	330	456	752	366	582	363	712	819	444	725	389
apaG	1099	1186	693	1040	837	744	1072	576	743	341	911	1120	870	979	740	586	763	423	744	376
apaH	2083	2069	999	1647	1129	1142	1549	813	1471	610	1764	1946	1366	1649	957	833	996	569	1421	687
apbE	826	998	726	764	679	656	778	1044	681	1255	725	966	996	806	593	445	671	756	705	1549
aphA	383	401	268	380	408	450	532	630	446	846	323	404	395	465	396	295	408	504	407	921
appA	1764	1258	1110	1614	2065	437	389	530	274	573	1437	1260	1574	1498	1932	326	292	368	342	587
appY	3849	2336	815	3828	2335	2161	2150	1341	1746	1374	3225	1983	999	3421	1455	1576	1541	995	1985	1737
apt	4771	5633	525	4624	798	6099	6902	4640	5124	2389	3950	5467	670	4839	731	4200	4680	3254	4810	2624
aqpZ	757	673	730	625	998	687	801	705	430	582	594	685	889	607	770	479	484	430	410	417
araA	303	315	232	246	298	251	288	344	220	202	261	330	330	272	256	169	201	229	224	274
araB	217	228	222	184	276	162	168	180	132	177	207	203	239	168	226	90	142	121	147	159
araC	995	1165	963	1114	1705	1021	1309	1282	990	1495	836	1079	1246	1164	1517	686	856	904	955	1504
araD	82	69	41	65	69	57	66	74	44	65	72	64	71	74	43	49	53	58	48	64
araE	774	606	405	536	621	696	741	804	428	476	564	581	524	455	460	458	425	550	407	440
araF	121	104	80	96	105	117	143	150	67	103	98	125	104	114	108	66	92	107	80	117
araG	677	687	517	608	665	566	658	608	462	432	589	688	685	647	606	415	560	442	548	461
araH	725	696	406	609	578	527	747	570	516	603	596	639	511	625	584	373	481	464	486	616
araJ	1039	959	689	910	988	992	1090	1017	684	943	906	864	871	926	752	670	712	703	689	864
arcA	31995	23278	19518	19788	21504	17533	19192	19570	11543	18962	27889	20847	26764	20891	19494	13646	15034	15682	14250	23512
arcB	2093	1876	920	1750	988	1618	2078	1029	1508	626	1721	1937	1240	1859	994	1039	1393	755	1437	621
arfA	135	132	99	113	152	114	205	241	97	111	108	123	132	145	175	88	154	268	126	153
arfB	520	457	343	429	431	411	435	375	332	423	424	449	459	409	392	289	332	303	374	447
argA	14526	31712	2526	12591	2880	19297	26518	10250	17965	8557	12487	29128	4650	12836	3362	13824	19480	8017	19397	9044
argB	2213	5508	635	1963	665	2195	3397	2253	2272	1698	1646	4557	923	1903	851	1347	1741	1534	1922	1234
argC	6666	15729	1125	6287	1198	8303	12334	4103	7839	3120	5495	14574	1864	6870	1500	5915	8290	3195	8170	3486
argD	3199	6597	646	2911	600	4530	5040	2791	4501	1898	2597	6068	997	2935	695	3321	3952	2100	4904	2122
argE	5393	8704	3286	4834	4817	6317	8004	5057	5911	5106	4667	8330	4677	4922	4511	4134	5100	3914	5321	4800
argF	3223	9431	592	3283	480	3212	7673	2490	4037	1490	2647	8738	787	3347	580	2335	4612	1762	3803	1700
argG	9769	23166	2804	9672	3732	13473	20575	11915	13889	7889	7299	22441	4494	9048	4088	8068	10628	8054	10831	6720
argH	4754	13081	3241	4730	2468	4579	8074	6749	4998	4729	3639	10500	4261	4633	2602	3148	4595	4478	4236	4224
argI	2572	7897	601	2523	490	3365	7362	2635	3320	1465	1960	7166	894	2668	624	2218	3959	1746	2767	1397
argK	77	82	92	72	90	75	95	78	52	90	86	77	117	71	85	52	54	51	54	80
argO	948	811	526	835	805	718	905	992	607	821	827	765	697	815	706	583	672	750	619	917
argP	3685	3134	2919	3552	5285	3307	2877	4595	3174	4857	3276	2956	4166	3575	4692	2461	2269	3489	3339	5819
argR	5315	7548	1471	4274	2041	7876	8039	7916	6217	6695	4643	7147	2109	4342	1918	5746	6688	5979	6850	8242
argS	6352	7697	2183	5621	3672	7686	10093	12892	5214	5997	5227	7454	3295	5513	3695	4587	5497	9019	4218	5457
argT	31461	10901	70387	14978	168998	51528	15440	87192	28741	117784	28882	11127	96299	15992	147060	36249	11959	65319	30901	133362
ariR	172	80	59	122	173	98	95	58	66	57	164	69	89	120	127	67	71	49	98	79
arnA	2407	2064	977	1201	988	1105	1276	929	898	720	2143	2095	1360	1262	852	906	1042	753	875	771
arnB	2609	2101	1827	1059	1418	1234	1083	1075	618	597	2315	2041	2431	1023	1202	916	998	1042	632	707
arnC	950	777	336	424	289	332	369	159	226	85	822	738	470	397	280	304	342	140	265	96
arnD	617	555	232	296	246	319	400	318	218	196	468	503	361	292	207	237	277	245	189	177
arnE	80	52	65	51	85	28	46	36	44	66	57	68	94	53	84	32	22	17	20	69
arnF	190	153	147	134	197	251	139	184	175	274	150	132	183	164	182	150	119	150	165	269
arnT	623	468	395	371	601	340	399	270	234	224	482	454	473	374	521	249	302	266	248	291
aroA	7885	5483	1762	7618	2212	7656	5119	2878	6064	1765	6750	5248	2803	7713	2504	5059	2956	2404	5271	1708
aroB	7395	7506	3443	6128	4777	6230	8164	6555	5507	4308	5871	6892	4547	6148	4418	4098	4276	4210	4683	3827
aroC	7099	7827	2243	7205	4060	6844	7990	8074	7873	8284	6380	7268	3403	7628	3874	4810	6061	6156	8302	9452
aroD	2158	1474	951	2007	1739	1759	1283	1576	1274	1542	1873	1486	1390	1886	1657	1259	890	1198	1286	1702
aroE	437	412	234	446	325	363	473	427	289	274	344	332	349	427	288	251	224	269	234	261
aroF	10346	12906	5488	10385	7712	10998	11257	6495	7984	8397	8993	11898	7618	10735	7649	7782	9235	5131	8541	10018
aroG	19113	16653	4771	19467	8002	20642	20824	17135	19015	14319	16207	15839	6662	19950	7856	13638	12268	12567	17428	14858
aroH	6839	7903	4532	5443	8101	8791	7560	27146	8918	32564	6408	6960	6173	5749	7118	6283	6187	21019	10175	39566
aroK	7207	8115	2256	6410	3660	10236	10658	12679	6915	9034	5944	7442	3286	6331	3229	6516	6363	9357	6558	8698
aroL	4778	5460	3291	4047	4968	5520	5752	7315	5123	13662	4164	4978	4281	4141	4152	3901	4005	5439	5194	16084
aroM	1626	2098	830	1284	808	1493	2518	1873	1339	2138	1288	2049	1025	1291	679	1091	1748	1370	1358	2298
aroP	21559	18554	12704	18976	14136	24798	20010	12762	16359	10259	17629	17750	17633	18740	13237	15698	11162	9296	13299	9147
arpA	243	266	117	230	132	254	351	162	250	108	198	211	205	239	105	175	268	132	250	114
arsB	249	242	234	220	298	209	222	238	190	213	194	214	273	226	240	133	149	180	177	202
arsC	281	253	194	230	305	216	206	184	199	291	189	223	277	259	261	139	163	176	182	248
arsR	154	187	93	131	177	187	218	342	156	309	147	170	116	142	150	158	154	253	174	406
[truncated: 3,875 more rows]

## Sheet: DeSeq2_normalized_counts
	1_WT_STR_0h	2_WT_STR_5min	3_WT_PFR5_5min	4_WT_STR_28h	5_WT_PFR5_28h	6_SR_STR_0h	7_SR_STR_5min	8_SR_PFR5_5min	9_SR_STR_28h	10_SR_PFR5_28h	11_WT_STR_0h	12_WT_STR_5min	13_WT_PFR5_5min	14_WT_STR_28h	15_WT_PFR5_28h	16_SR_STR_0h	17_SR_STR_5min	18_SR_PFR5_5min	19_SR_STR_28h	20_SR_PFR5_28h
[truncated: 4,037 more rows]

[truncated: 10 more sheets: S5min_WT vs S0min_WT, S28h_WT vs S0min_WT, S5min_SR vs S0min_SR, S28h_SR vs S0min_SR, P5min_WT vs S5min_WT, P28h_WT vs S28h_WT, P5min_SR vs S5min_SR, P28h_SR vs S28h_SR, S5min_SR vs S5min_WT, S28h_SR vs S28h_WT]
